# Supplementary material for: Transcriptome analysis reveals the mechanism of pyroptosis-related genes in septic cardiomyopathy
Source: PeerJ. 2023 Oct 19;11:e16214. doi: 10.7717/peerj.16214 (PMC10590578; doi:10.7717/peerj.16214)
Supplement: File S2 [file peerj-11-16214-s002.xls]

## Sheet: Sheet1
mRNA	Forward(5'to3')	Sequence length	Reverse(5'to3')	Sequence length	GeneID	Species
NOD1	CGCTGTGACCCTGACCGA	18	ACCTGCTTGTTGCCTCCC	18	500133	Rattus norvegicus
SOD2	CTCCCTGACCTGCCTTAC	18	CGACCTTGCTCCTTATTG	18	24787	Rattus norvegicus
GJA1	AAGGTCCAAGCCTACTCC	18	TGGGCACAGACACGAATA	18	24392	Rattus norvegicus
TIMP3	CTGGAGCCTTGGGCACTG	18	GCAACCCAGGTGGTAGCG	18	25358	Rattus norvegicus
TAP1	AGGTTCCATCACATCTCG	18	TTTAGCGGCTTCATTTCT	18	24811	Rattus norvegicus
TIMP1	TCTGGCATCCTCTTGTTG	18	CGCTGGTATAAGGTGGTC	18	116510	Rattus norvegicus
TP53	AGCCCTCCAAGTGTCAGC	18	GTCACCATCAGAGCAACG	18	24842	Rattus norvegicus
CPTP	GGAGCATCTGAGAAGTGG	18	AGCCTGAGTTAGGGTGTC	18	313771	Rattus norvegicus
CASP4	TTACCCAATAAAGGAGACC	19	ACCACATCATAGCCCAAC	18	114555	Rattus norvegicus
SAT1	GTGACATCCTGCGACTGA	18	CTCCTCTGCTGCCATTTT	18	302642	Rattus norvegicus
β-actin	TACAACCTCCTTGCAGCTCC	20	GGATCTTCATGAGGTAGTCAGTC	23	81822	Rattus norvegicus
