# Supplementary material for: Transcriptome analysis reveals the mechanism of pyroptosis-related genes in septic cardiomyopathy
Source: PeerJ. 2023 Oct 19;11:e16214. doi: 10.7717/peerj.16214 (PMC10590578; doi:10.7717/peerj.16214)
Supplement: File S3 [file peerj-11-16214-s003.csv]

	ID	adj.P.Val	P.Value	t	B	logFC	Gene.symbol	Gene.title	X
1	8156571	5.80E-16	1.74E-20	-21.6982	33.02947	-3.91663	MIR27B///C9orf3	microRNA 27b///chromosome 9 open reading frame 3	NA
2	7923974	1.12E-11	9.71E-16	-14.8232	24.4985	-2.76934	C1orf132///MIR29C	chromosome 1 open reading frame 132///microRNA 29c	NA
3	7991762	1.12E-11	1.34E-15	14.65053	24.22629	6.078131	HBA2///HBA1	hemoglobin subunit alpha 2///hemoglobin subunit alpha 1	NA
4	7991766	1.12E-11	1.34E-15	14.65053	24.22629	6.078131	HBA2///HBA1	hemoglobin subunit alpha 2///hemoglobin subunit alpha 1	NA
5	8156569	7.50E-11	1.13E-14	-13.5514	22.41194	-1.07399	MIR23B///C9orf3	microRNA 23b///chromosome 9 open reading frame 3	NA
6	8127193	3.40E-10	6.13E-14	-12.719	20.93851	-1.14917	BMP5///BMP5	bone morphogenetic protein 5///bone morphogenetic protein 5	NA
7	8060734	5.27E-09	1.11E-12	-11.3787	18.3722	-1.19427	MIR103A2	microRNA 103a-2	NA
8	7946033	9.08E-09	2.18E-12	11.07872	17.76335	5.349245	HBB	hemoglobin subunit beta	NA
9	7985480	4.00E-08	1.08E-11	-10.3889	16.31334	-1.79443	SNHG21///SCARNA15///SNHG21	small nucleolar RNA host gene 21///small Cajal body-specific RNA 15///small nucleolar RNA host gene 21	NA
10	8026047	1.18E-07	3.55E-11	9.892618	15.22655	1.654219	JUNB	"JunB proto-oncogene, AP-1 transcription factor subunit"	NA
11	7900488	1.54E-07	5.08E-11	-9.74563	14.89755	-1.43626	MIR30E	microRNA 30e	NA
13	8150592	3.94E-07	1.54E-10	9.298366	13.87634	1.265778	CEBPD	CCAAT/enhancer binding protein delta	NA
14	8121076	1.20E-06	5.03E-10	8.831518	12.77828	0.852737	PNRC1	proline rich nuclear receptor coactivator 1	NA
15	7991019	1.34E-06	6.04E-10	-8.76082	12.60915	-2.24644	FSD2	fibronectin type III and SPRY domain containing 2	NA
16	8067942	1.62E-06	8.11E-10	-8.64642	12.3339	-1.08149	MIR99A	microRNA 99a	NA
17	8091511	1.62E-06	8.27E-10	-8.63906	12.31613	-1.77035	P2RY14	purinergic receptor P2Y14	NA
18	8147344	1.86E-06	1.01E-09	-8.56376	12.13381	-1.10323	PDP1	pyruvate dehyrogenase phosphatase catalytic subunit 1	NA
19	7989849	2.16E-06	1.23E-09	8.485606	11.94371	0.564948	DENND4A	DENN domain containing 4A	NA
20	7943760	2.69E-06	1.62E-09	8.382234	11.69089	1.068499	SIK2	salt inducible kinase 2	NA
21	8022498	3.47E-06	2.19E-09	-8.26761	11.40875	-1.73395	MIR133A1HG///MIR133A1	MIR133A1 host gene///microRNA 133a-1	NA
23	8107814	4.55E-06	3.15E-09	-8.13012	11.06783	-0.8015	ISOC1	isochorismatase domain containing 1	NA
24	8122144	4.69E-06	3.38E-09	8.103374	11.0012	1.529854	SNORA33	"small nucleolar RNA, H/ACA box 33"	NA
25	7950671	7.42E-06	5.57E-09	7.916394	10.53257	0.902162	GAB2	GRB2 associated binding protein 2	NA
26	7977507	8.21E-06	6.72E-09	7.84619	10.35537	1.703523	RPPH1	ribonuclease P RNA component H1	NA
29	7936322	9.25E-06	8.06E-09	-7.77907	10.18532	-1.19604	GPAM	"glycerol-3-phosphate acyltransferase, mitochondrial"	NA
30	7903239	9.88E-06	8.90E-09	-7.74219	10.09163	-0.84855	AGL	"amylo-alpha-1, 6-glucosidase, 4-alpha-glucanotransferase"	NA
31	8105040	9.89E-06	9.21E-09	7.729698	10.05984	1.283115	OSMR	oncostatin M receptor	NA
32	8004694	1.00E-05	9.64E-09	-7.71285	10.01695	-0.84887	CYB5D1	cytochrome b5 domain containing 1	NA
33	8093137	1.03E-05	1.02E-08	-7.6922	9.964331	-2.7278	SMCO1	single-pass membrane protein with coiled-coil domains 1	NA
34	8047372	1.26E-05	1.28E-08	-7.60711	9.74688	-0.87743	NDUFB3	NADH:ubiquinone oxidoreductase subunit B3	NA
35	8088560	1.50E-05	1.58E-08	7.531399	9.552607	2.290229	ADAMTS9	ADAM metallopeptidase with thrombospondin type 1 motif 9	NA
36	8057898	1.70E-05	1.83E-08	-7.47655	9.411386	-1.06847	HECW2	"HECT, C2 and WW domain containing E3 ubiquitin protein ligase 2"	NA
37	8012591	1.77E-05	1.96E-08	-7.4515	9.346773	-2.35742	DHRS7C	dehydrogenase/reductase 7C	NA
38	8180318	1.83E-05	2.09E-08	7.429019	9.288717	1.364375	TGIF1	TGFB induced factor homeobox 1	NA
39	8180316	1.83E-05	2.14E-08	7.420514	9.266735	1.356556	TGIF1	TGFB induced factor homeobox 1	NA
41	8129953	1.99E-05	2.45E-08	7.370524	9.137345	1.314952	HIVEP2	human immunodeficiency virus type I enhancer binding protein 2	NA
43	8015607	2.21E-05	2.85E-08	7.315663	8.994987	1.143427	STAT3	signal transducer and activator of transcription 3	NA
44	8064581	2.38E-05	3.18E-08	-7.27653	8.893209	-0.54914	FASTKD5///UBOX5	FAST kinase domains 5///U-box domain containing 5	NA
45	8147206	2.38E-05	3.22E-08	7.272183	8.881898	1.24402	RIPK2	receptor interacting serine/threonine kinase 2	NA
46	8169022	2.45E-05	3.39E-08	7.253382	8.832926	1.188806	TCEAL9	transcription elongation factor A like 9	NA
47	8121749	2.47E-05	3.49E-08	-7.243	8.805863	-0.97317	GJA1	gap junction protein alpha 1	NA
48	8109157	3.29E-05	4.75E-08	-7.13129	8.513855	-0.52351	CARMN///MIR143	cardiac mesoderm enhancer-associated non-coding RNA///microRNA 143	NA
49	8180319	3.36E-05	4.94E-08	7.116927	8.476216	1.308379	TGIF1	TGFB induced factor homeobox 1	NA
52	7934945	3.87E-05	6.07E-08	-7.04269	8.281226	-0.64893	PANK1	pantothenate kinase 1	NA
53	7981020	3.87E-05	6.17E-08	-7.03728	8.266991	-1.45898	ASB2	ankyrin repeat and SOCS box containing 2	NA
54	7999909	4.03E-05	6.54E-08	-7.01622	8.211563	-0.68759	GPRC5B	G protein-coupled receptor class C group 5 member B	NA
55	8043381	4.21E-05	6.96E-08	-6.99391	8.15276	-1.7427	SMYD1	SET and MYND domain containing 1	NA
56	8151074	4.31E-05	7.25E-08	-6.97927	8.11415	-0.94488	PDE7A	phosphodiesterase 7A	NA
57	8082869	4.33E-05	7.42E-08	-6.97089	8.092048	-1.08561	PPP2R3A	protein phosphatase 2 regulatory subunit B''alpha	NA
58	7927536	4.45E-05	7.75E-08	-6.95525	8.050751	-0.5927	NCOA4	nuclear receptor coactivator 4	NA
59	7951036	4.55E-05	8.06E-08	6.941081	8.013337	1.346983	SNORD5///TAF1D	"small nucleolar RNA, C/D box 5///TATA-box binding protein associated factor, RNA polymerase I subunit D"	NA
60	8180317	4.60E-05	8.30E-08	6.930724	7.985966	1.252225	TGIF1	TGFB induced factor homeobox 1	NA
61	8004081	4.60E-05	8.43E-08	-6.92519	7.971323	-0.53176	ZFP3	ZFP3 zinc finger protein	NA
62	8098084	4.68E-05	8.71E-08	-6.91355	7.940548	-0.77265	ETFDH	electron transfer flavoprotein dehydrogenase	NA
63	8076056	4.71E-05	8.90E-08	6.905545	7.919375	0.600744	LOC400927-CSNK1E///CSNK1E	LOC400927-CSNK1E readthrough///casein kinase 1 epsilon	NA
64	8000323	4.87E-05	9.36E-08	-6.88777	7.872324	-0.76522	NDUFAB1	NADH:ubiquinone oxidoreductase subunit AB1	NA
66	8016552	5.39E-05	1.07E-07	-6.84071	7.747588	-0.66776	PHB	prohibitin	NA
67	8169580	5.39E-05	1.08E-07	6.835391	7.733473	0.595815	IL13RA1	interleukin 13 receptor subunit alpha 1	NA
68	8081867	5.79E-05	1.19E-07	-6.80136	7.64311	-0.78771	TIMMDC1	translocase of inner mitochondrial membrane domain containing 1	NA
69	8068593	5.79E-05	1.20E-07	6.79904	7.636942	1.336369	ETS2	"ETS proto-oncogene 2, transcription factor"	NA
70	8084092	5.83E-05	1.23E-07	-6.79134	7.616484	-0.88545	NDUFB5	NADH:ubiquinone oxidoreductase subunit B5	NA
71	7914212	5.85E-05	1.26E-07	6.782295	7.592429	1.35169	SNORA61///SNHG12	"small nucleolar RNA, H/ACA box 61///small nucleolar RNA host gene 12"	NA
73	8088384	5.97E-05	1.31E-07	-6.76824	7.555053	-0.72452	PDHB	pyruvate dehydrogenase (lipoamide) beta	NA
74	7952249	6.19E-05	1.38E-07	-6.74854	7.502603	-1.0653	USP2	ubiquitin specific peptidase 2	NA
75	8024485	6.19E-05	1.39E-07	6.745645	7.494898	2.105199	GADD45B	growth arrest and DNA damage inducible beta	NA
76	8066461	6.35E-05	1.45E-07	6.732113	7.458855	0.712976	TOMM34	translocase of outer mitochondrial membrane 34	NA
77	8128123	6.56E-05	1.52E-07	-6.71554	7.414693	-0.6991	RRAGD	Ras related GTP binding D	NA
79	7976783	6.78E-05	1.62E-07	-6.6934	7.355635	-0.70721	DLK1	delta like non-canonical Notch ligand 1	NA
80	7989953	6.78E-05	1.63E-07	6.690515	7.347936	0.722924	AAGAB	alpha- and gamma-adaptin binding protein	NA
81	7996891	6.94E-05	1.69E-07	6.677442	7.313043	0.883014	UTP4	"UTP4, small subunit processome component"	NA
82	7951008	7.19E-05	1.77E-07	6.660976	7.269068	0.758714	TAF1D	"TATA-box binding protein associated factor, RNA polymerase I subunit D"	NA
83	8003679	7.36E-05	1.84E-07	6.648002	7.234402	0.660728	RPA1	replication protein A1	NA
84	8097282	7.53E-05	1.94E-07	6.629189	7.184103	0.900478	SPRY1	sprouty RTK signaling antagonist 1	NA
85	8161701	7.53E-05	1.96E-07	6.625428	7.174044	1.459228	TMEM2	transmembrane protein 2	NA
87	8155754	7.53E-05	1.97E-07	-6.6234	7.168607	-1.13529	MAMDC2	MAM domain containing 2	NA
88	7953943	7.74E-05	2.04E-07	6.609801	7.132232	0.868286	GABARAPL1	GABA type A receptor associated protein like 1	NA
89	7909236	7.84E-05	2.09E-07	6.601202	7.109213	0.559076	MAPKAPK2	mitogen-activated protein kinase-activated protein kinase 2	NA
91	8097957	8.14E-05	2.22E-07	-6.58004	7.052536	-0.9755	GUCY1A3	guanylate cyclase 1 soluble subunit alpha	NA
92	8117219	9.06E-05	2.50E-07	-6.53802	6.939877	-0.61321	ACOT13	acyl-CoA thioesterase 13	NA
93	8107859	9.66E-05	2.70E-07	-6.51165	6.86908	-0.80148	LYRM7	LYR motif containing 7	NA
95	7982326	0.000101	2.90E-07	-6.48682	6.802395	-0.52525	KLF13	Kruppel like factor 13	NA
96	8143433	0.000102	2.94E-07	-6.48159	6.788333	-0.79648	MRPS33	mitochondrial ribosomal protein S33	NA
97	8107164	0.000103	2.99E-07	-6.47534	6.771514	-0.81537	PPIP5K2	diphosphoinositol pentakisphosphate kinase 2	NA
99	8149071	0.000106	3.14E-07	6.458411	6.725993	2.158216	ANGPT2	angiopoietin 2	NA
101	8008132	0.00011	3.35E-07	-6.43576	6.665025	-0.70291	ATP5G1	"ATP synthase, H+ transporting, mitochondrial Fo complex subunit C1 (subunit 9)"	NA
103	8047865	0.00011	3.44E-07	6.426143	6.639141	0.648219	PIKFYVE	"phosphoinositide kinase, FYVE-type zinc finger containing"	NA
104	8149825	0.00011	3.45E-07	6.424553	6.63486	2.005771	STC1	stanniocalcin 1	NA
106	8056693	0.00011	3.50E-07	-6.42011	6.622904	-0.70105	FASTKD1	FAST kinase domains 1	NA
108	8142524	0.000121	3.94E-07	-6.37828	6.510162	-1.14041	TSPAN12	tetraspanin 12	NA
110	8018864	0.000126	4.18E-07	6.357751	6.454765	1.3687	SOCS3	suppressor of cytokine signaling 3	NA
111	7915238	0.000126	4.21E-07	-6.3551	6.447609	-0.97662	NT5C1A	"5'-nucleotidase, cytosolic IA"	NA
112	8109159	0.000126	4.24E-07	-6.35271	6.441153	-1.47024	CARMN///MIR145	cardiac mesoderm enhancer-associated non-coding RNA///microRNA 145	NA
113	8091385	0.000126	4.28E-07	6.348884	6.430834	1.58654	CP	ceruloplasmin (ferroxidase)	NA
114	8084708	0.000126	4.33E-07	6.345385	6.421386	1.193684	SNORA4///EIF4A2	"small nucleolar RNA, H/ACA box 4///eukaryotic translation initiation factor 4A2"	NA
116	7948424	0.000135	4.70E-07	-6.31608	6.342225	-0.73263	MRPL16	mitochondrial ribosomal protein L16	NA
119	7963986	0.000135	4.89E-07	6.302656	6.30596	0.573065	RAB13	"RAB13, member RAS oncogene family"	NA
120	8158771	0.000135	4.90E-07	-6.30192	6.303975	-1.00326	AIF1L	allograft inflammatory factor 1 like	NA
121	7932703	0.000135	4.90E-07	-6.30151	6.302858	-0.89467	ACBD5	acyl-CoA binding domain containing 5	NA
122	8043278	0.000139	5.10E-07	-6.28734	6.26455	-0.64794	MRPL35	mitochondrial ribosomal protein L35	NA
123	8076792	0.000142	5.26E-07	6.277041	6.236692	0.589364	CERK	ceramide kinase	NA
124	8128383	0.000145	5.40E-07	-6.26772	6.211478	-0.89741	COQ3	"coenzyme Q3, methyltransferase"	NA
127	8091723	0.000155	5.93E-07	6.234644	6.121936	2.185748	RARRES1	retinoic acid receptor responder 1	NA
128	8008588	0.000155	5.95E-07	-6.23346	6.118719	-1.7985	HLF	"HLF, PAR bZIP transcription factor"	NA
130	7939492	0.000157	6.14E-07	6.222253	6.088373	0.581794	C11orf96	chromosome 11 open reading frame 96	NA
131	8165642	0.000159	6.29E-07	-6.21434	6.066927	-0.77985	TMEM203	transmembrane protein 203	NA
133	7972912	0.000168	6.70E-07	-6.19172	6.005625	-0.84373	DCUN1D2	defective in cullin neddylation 1 domain containing 2	NA
134	8003298	0.000168	6.75E-07	6.189432	5.999416	1.063364	SLC7A5	solute carrier family 7 member 5	NA
136	7937952	0.000176	7.22E-07	-6.16587	5.9355	-0.92236	OR51E1	olfactory receptor family 51 subfamily E member 1	NA
137	8086953	0.000176	7.29E-07	6.162197	5.92554	0.533072	SHISA5	shisa family member 5	NA
138	7953243	0.000176	7.31E-07	-6.16162	5.923985	-0.68243	NDUFA9	NADH:ubiquinone oxidoreductase subunit A9	NA
139	8044849	0.000177	7.38E-07	-6.15795	5.914006	-0.50818	PTPN4	"protein tyrosine phosphatase, non-receptor type 4"	NA
140	8152764	0.000186	7.82E-07	-6.13781	5.859358	-0.8668	MTSS1	metastasis suppressor 1	NA
141	7922414	0.000187	7.91E-07	6.134025	5.849068	0.821368	SNORD76///GAS5	"small nucleolar RNA, C/D box 76///growth arrest specific 5 (non-protein coding)"	NA
143	7916403	0.000203	8.73E-07	6.09929	5.754707	0.945046	SSBP3	single stranded DNA binding protein 3	NA
144	8085581	0.000206	8.89E-07	6.093113	5.73792	0.882015	COLQ	collagen like tail subunit of asymmetric acetylcholinesterase	NA
148	8138842	0.000217	9.66E-07	6.064126	5.659104	0.736866	NOD1	nucleotide binding oligomerization domain containing 1	NA
149	7953383	0.000221	9.88E-07	6.056294	5.637798	2.638383	SCARNA10	small Cajal body-specific RNA 10	NA
150	8110166	0.000221	9.95E-07	-6.05382	5.631073	-0.6063	HIGD2A	HIG1 hypoxia inducible domain family member 2A	NA
151	7937335	0.000224	1.02E-06	6.046021	5.609849	0.709361	IFITM1	interferon induced transmembrane protein 1	NA
152	8163896	0.000225	1.03E-06	6.042431	5.600079	0.683269	STOM	stomatin	NA
154	7965423	0.000225	1.04E-06	6.038601	5.589657	0.768238	BTG1	BTG anti-proliferation factor 1	NA
159	7917996	0.000236	1.13E-06	-6.01028	5.512554	-1.42723	LRRC39	leucine rich repeat containing 39	NA
160	8080685	0.000236	1.13E-06	-6.00837	5.507347	-0.57182	SLMAP	sarcolemma associated protein	NA
162	8088739	0.000245	1.19E-06	-5.99002	5.457374	-0.95515	LMOD3	leiomodin 3	NA
163	8044094	0.000255	1.25E-06	-5.97508	5.416669	-1.6197	TMEM182	transmembrane protein 182	NA
164	7933204	0.000256	1.26E-06	5.970745	5.404848	1.551201	C10orf10	chromosome 10 open reading frame 10	NA
165	8149399	0.000261	1.29E-06	5.961889	5.380709	0.885313	LONRF1	LON peptidase N-terminal domain and ring finger 1	NA
166	7954717	0.000261	1.30E-06	5.960251	5.376243	0.543547	BICD1	BICD cargo adaptor 1	NA
167	7964246	0.000261	1.31E-06	-5.95753	5.368826	-1.35478	SNORD59B	"small nucleolar RNA, C/D box 59B"	NA
169	7994756	0.000265	1.35E-06	5.946714	5.339336	0.697208	PPP4C	protein phosphatase 4 catalytic subunit	NA
170	7909877	0.000265	1.35E-06	-5.94637	5.33841	-0.5699	1-Mar	mitochondrial amidoxime reducing component 1	NA
171	7960865	0.000266	1.36E-06	5.943621	5.330904	1.415427	SLC2A3	solute carrier family 2 member 3	NA
172	8133876	0.000269	1.39E-06	-5.93614	5.310488	-0.83597	CD36	CD36 molecule	NA
174	8007701	0.000277	1.45E-06	-5.92331	5.275513	-1.14869	HIGD1B	HIG1 hypoxia inducible domain family member 1B	NA
177	8152512	0.000285	1.52E-06	5.905136	5.225918	3.176602	TNFRSF11B	TNF receptor superfamily member 11b	NA
178	7997427	0.000285	1.54E-06	5.900955	5.214506	0.716852	CMIP	c-Maf inducing protein	NA
179	8099797	0.000285	1.54E-06	5.90094	5.214465	0.667941	RELL1	RELT like 1	NA
180	8041467	0.000285	1.55E-06	-5.90014	5.212279	-1.29231	VIT	vitrin	NA
181	7913216	0.000285	1.55E-06	5.899703	5.211089	1.692493	PLA2G2A	phospholipase A2 group IIA	NA
182	7925846	0.000285	1.57E-06	-5.8945	5.196894	-0.95309	IDI2-AS1	IDI2 antisense RNA 1	NA
183	8166906	0.000285	1.58E-06	-5.89351	5.194177	-0.81012	GPR34	G protein-coupled receptor 34	NA
186	8000574	0.000289	1.61E-06	5.884939	5.170789	0.869002	NUPR1	"nuclear protein 1, transcriptional regulator"	NA
189	8077441	0.000297	1.68E-06	5.870517	5.131412	1.37629	BHLHE40	basic helix-loop-helix family member e40	NA
190	7943827	0.000308	1.76E-06	-5.85557	5.090583	-0.63308	DLAT	dihydrolipoamide S-acetyltransferase	NA
191	7942889	0.000312	1.79E-06	-5.84962	5.074329	-0.64201	TMEM126A	transmembrane protein 126A	NA
192	8047443	0.000313	1.81E-06	-5.84589	5.064162	-0.54807	STRADB	STE20-related kinase adaptor beta	NA
193	8117415	0.000318	1.84E-06	-5.83919	5.045832	-0.6863	HIST1H3I///HIST1H3E	"histone cluster 1, H3i///histone cluster 1, H3e"	NA
194	7927186	0.00032	1.86E-06	-5.8351	5.034667	-0.79672	RASSF4	Ras association domain family member 4	NA
197	8006690	0.000324	1.92E-06	5.825015	5.007111	0.62872	AATF	apoptosis antagonizing transcription factor	NA
198	8138888	0.000324	1.92E-06	-5.82392	5.004119	-0.67497	PDE1C	phosphodiesterase 1C	NA
200	8069620	0.000328	1.97E-06	-5.81543	4.980927	-0.60854	MRPL39	mitochondrial ribosomal protein L39	NA
201	8078286	0.000329	1.99E-06	-5.81169	4.970697	-0.81238	RARB	retinoic acid receptor beta	NA
202	8044919	0.000329	2.00E-06	5.810117	4.966394	0.750614	RALB	RALB Ras like proto-oncogene B	NA
203	8001918	0.000329	2.00E-06	5.809835	4.965624	2.386077	RRAD	"RRAD, Ras related glycolysis inhibitor and calcium channel regulator"	NA
204	7930008	0.000336	2.06E-06	5.800521	4.940161	0.735577	NOLC1	nucleolar and coiled-body phosphoprotein 1	NA
206	8145027	0.000338	2.11E-06	5.792717	4.918825	0.504758	FAM160B2	family with sequence similarity 160 member B2	NA
208	7927775	0.000338	2.11E-06	5.791393	4.915206	0.854686	NRBF2	nuclear receptor binding factor 2	NA
209	8055194	0.000339	2.13E-06	-5.78865	4.907694	-1.30718	TUBA3E	tubulin alpha 3e	NA
210	7926596	0.000339	2.14E-06	-5.78688	4.902858	-0.57451	COMMD3-BMI1///COMMD3	COMMD3-BMI1 readthrough///COMM domain containing 3	NA
212	7919269	0.000357	2.29E-06	5.763596	4.839186	2.450261	RNU1-1///RNU1-2///RNU1-3///RNVU1-7///RNVU1-18///RNU1-4	"RNA, U1 small nuclear 1///RNA, U1 small nuclear 2///RNA, U1 small nuclear 3///RNA, variant U1 small nuclear 7///RNA, variant U1 small nuclear 18///RNA, U1 small nuclear 4"	NA
213	7919349	0.000357	2.29E-06	5.763596	4.839186	2.450261	RNU1-1///RNU1-2///RNU1-3///RNVU1-7///RNVU1-18///RNU1-4	"RNA, U1 small nuclear 1///RNA, U1 small nuclear 2///RNA, U1 small nuclear 3///RNA, variant U1 small nuclear 7///RNA, variant U1 small nuclear 18///RNA, U1 small nuclear 4"	NA
215	7912670	0.000357	2.31E-06	-5.76069	4.831227	-0.67529	UQCRHL///UQCRH///UQCRHL///GNA13	ubiquinol-cytochrome c reductase hinge protein like///ubiquinol-cytochrome c reductase hinge protein///ubiquinol-cytochrome c reductase hinge protein like///G protein subunit alpha 13	NA
216	8021716	0.000363	2.36E-06	-5.75357	4.811763	-1.01628	TIMM21	translocase of inner mitochondrial membrane 21	NA
217	8092691	0.000364	2.37E-06	5.751558	4.806254	0.836027	BCL6	B-cell CLL/lymphoma 6	NA
218	7899480	0.000366	2.40E-06	5.747358	4.794765	3.197977	SNHG3///SNORA73A	"small nucleolar RNA host gene 3///small nucleolar RNA, H/ACA box 73A"	NA
219	8066407	0.000367	2.41E-06	-5.74555	4.789804	-1.27884	FITM2	fat storage inducing transmembrane protein 2	NA
220	7971184	0.000373	2.47E-06	-5.73692	4.766203	-0.63414	MRPS31	mitochondrial ribosomal protein S31	NA
222	7929065	0.000373	2.49E-06	-5.73487	4.760604	-1.12462	IFIT1	interferon induced protein with tetratricopeptide repeats 1	NA
223	7957242	0.000378	2.53E-06	-5.72892	4.744307	-0.61118	ATXN7L3B	ataxin 7 like 3B	NA
224	7965064	0.000383	2.58E-06	5.722412	4.726501	0.581965	OSBPL8	oxysterol binding protein like 8	NA
226	8043310	0.000386	2.62E-06	-5.71701	4.711705	-0.67291	RMND5A	required for meiotic nuclear division 5 homolog A	NA
227	8009568	0.000386	2.63E-06	-5.71535	4.707179	-0.77572	TTYH2	tweety family member 2	NA
230	8019211	0.00039	2.72E-06	5.703158	4.673797	0.556728	NPLOC4	"NPL4 homolog, ubiquitin recognition factor"	NA
231	7901052	0.00039	2.73E-06	5.702563	4.672167	1.438047	SNORD38B	"small nucleolar RNA, C/D box 38B"	NA
232	8069744	0.00039	2.73E-06	-5.70231	4.671477	-0.94718	RWDD2B	RWD domain containing 2B	NA
233	7994659	0.00039	2.73E-06	5.702223	4.671238	0.834368	MVP	major vault protein	NA
234	8142061	0.000396	2.78E-06	5.695749	4.653512	0.621782	PUS7	pseudouridylate synthase 7 (putative)	NA
235	8148270	0.000398	2.84E-06	-5.68885	4.634625	-0.60655	NDUFB9	NADH:ubiquinone oxidoreductase subunit B9	NA
236	7914202	0.000398	2.85E-06	5.68808	4.632516	0.869504	SNHG12///SNORA16A///SNORA61///SNORA44///SNHG12	"small nucleolar RNA host gene 12///small nucleolar RNA, H/ACA box 16A///small nucleolar RNA, H/ACA box 61///small nucleolar RNA, H/ACA box 44///small nucleolar RNA host gene 12"	NA
238	8043995	0.000398	2.86E-06	5.685919	4.626598	0.910547	IL1R1	interleukin 1 receptor type 1	NA
239	8170590	0.000398	2.87E-06	-5.68545	4.625302	-0.60521	NSDHL	NAD(P) dependent steroid dehydrogenase-like	NA
240	8066939	0.000398	2.87E-06	5.685175	4.624561	0.84425	B4GALT5	"beta-1,4-galactosyltransferase 5"	NA
242	8114658	0.000403	2.93E-06	5.677756	4.604247	1.037853	DIAPH1	diaphanous related formin 1	NA
244	7994187	0.000408	2.99E-06	-5.67046	4.584258	-0.56401	TNRC6A	trinucleotide repeat containing 6A	NA
245	7934393	0.000412	3.04E-06	-5.66551	4.570705	-0.56546	PPP3CB	protein phosphatase 3 catalytic subunit beta	NA
246	8146216	0.000412	3.05E-06	-5.66344	4.565041	-0.72043	VDAC3///VDAC3	voltage dependent anion channel 3///voltage dependent anion channel 3	NA
249	8150186	0.000412	3.08E-06	5.660645	4.557385	1.544541	RNF122	ring finger protein 122	NA
250	8035782	0.000413	3.10E-06	-5.65806	4.550298	-0.79531	ZNF682	zinc finger protein 682	NA
252	8087739	0.000414	3.14E-06	5.653904	4.538921	1.431211	CISH	cytokine inducible SH2 containing protein	NA
253	8032418	0.000414	3.15E-06	5.652872	4.536093	0.662513	AP3D1	adaptor related protein complex 3 delta 1 subunit	NA
254	7920422	0.000415	3.16E-06	5.651149	4.531374	0.719337	RAB13	"RAB13, member RAS oncogene family"	NA
255	8142435	0.000416	3.21E-06	-5.64573	4.516516	-1.49952	PPP1R3A	protein phosphatase 1 regulatory subunit 3A	NA
256	8133670	0.000416	3.22E-06	5.645057	4.514684	1.272563	POR	cytochrome p450 oxidoreductase	NA
259	8005547	0.000416	3.28E-06	5.638506	4.496738	2.363625	SNORD3D///SNORD3C///SNORD3B-2///SNORD3A///SNORD3B-1	"small nucleolar RNA, C/D box 3D///small nucleolar RNA, C/D box 3C///small nucleolar RNA, C/D box 3B-2///small nucleolar RNA, C/D box 3A///small nucleolar RNA, C/D box 3B-1"	NA
260	8005553	0.000416	3.28E-06	5.638506	4.496738	2.363625	SNORD3D///SNORD3C///SNORD3B-2///SNORD3A///SNORD3B-1	"small nucleolar RNA, C/D box 3D///small nucleolar RNA, C/D box 3C///small nucleolar RNA, C/D box 3B-2///small nucleolar RNA, C/D box 3A///small nucleolar RNA, C/D box 3B-1"	NA
261	8013323	0.000416	3.28E-06	5.638506	4.496738	2.363625	SNORD3D///SNORD3C///SNORD3B-2///SNORD3A///SNORD3B-1	"small nucleolar RNA, C/D box 3D///small nucleolar RNA, C/D box 3C///small nucleolar RNA, C/D box 3B-2///small nucleolar RNA, C/D box 3A///small nucleolar RNA, C/D box 3B-1"	NA
262	8013325	0.000416	3.28E-06	5.638506	4.496738	2.363625	SNORD3D///SNORD3C///SNORD3B-2///SNORD3A///SNORD3B-1	"small nucleolar RNA, C/D box 3D///small nucleolar RNA, C/D box 3C///small nucleolar RNA, C/D box 3B-2///small nucleolar RNA, C/D box 3A///small nucleolar RNA, C/D box 3B-1"	NA
263	8013329	0.000416	3.28E-06	5.638506	4.496738	2.363625	SNORD3D///SNORD3C///SNORD3B-2///SNORD3A///SNORD3B-1	"small nucleolar RNA, C/D box 3D///small nucleolar RNA, C/D box 3C///small nucleolar RNA, C/D box 3B-2///small nucleolar RNA, C/D box 3A///small nucleolar RNA, C/D box 3B-1"	NA
264	7899703	0.000416	3.31E-06	5.635985	4.48983	0.567256	TXLNA	taxilin alpha	NA
266	8001748	0.000419	3.36E-06	5.630756	4.475504	1.003537	SNORA50A	"small nucleolar RNA, H/ACA box 50A"	NA
267	8048717	0.000419	3.36E-06	-5.63046	4.474692	-1.26634	SGPP2	sphingosine-1-phosphate phosphatase 2	NA
268	8051583	0.000419	3.38E-06	5.628521	4.469381	1.702799	CYP1B1	cytochrome P450 family 1 subfamily B member 1	NA
269	8171297	0.000419	3.39E-06	5.627198	4.465756	1.836183	MID1	midline 1	NA
270	7903022	0.000419	3.40E-06	5.626315	4.463338	1.086413	SNORD21	"small nucleolar RNA, C/D box 21"	NA
271	8091648	0.000421	3.43E-06	-5.62327	4.455005	-0.76255	SSR3	signal sequence receptor subunit 3	NA
274	8131815	0.000427	3.51E-06	-5.6148	4.43178	-1.01373	KLHL7	kelch like family member 7	NA
275	7942465	0.000431	3.56E-06	-5.6099	4.418356	-0.5337	MRPL48	mitochondrial ribosomal protein L48	NA
276	8122773	0.000431	3.57E-06	5.608918	4.415665	0.701104	MTHFD1L	methylenetetrahydrofolate dehydrogenase (NADP+ dependent) 1-like	NA
277	8101925	0.000435	3.62E-06	-5.60485	4.404519	-0.55878	LAMTOR3	"late endosomal/lysosomal adaptor, MAPK and MTOR activator 3"	NA
280	8012257	0.000453	3.83E-06	5.585105	4.3504	0.761046	TP53	tumor protein p53	NA
281	7960518	0.000453	3.84E-06	5.584227	4.347995	0.710832	TNFRSF1A	TNF receptor superfamily member 1A	NA
282	7917885	0.000453	3.85E-06	5.582945	4.344482	0.628019	CNN3	calponin 3	NA
283	8103951	0.000453	3.85E-06	-5.58283	4.34417	-0.84969	ACSL1	acyl-CoA synthetase long-chain family member 1	NA
284	8130211	0.000453	3.86E-06	-5.58224	4.342547	-0.77999	SYNE1	spectrin repeat containing nuclear envelope protein 1	NA
285	7986068	0.000453	3.87E-06	-5.581	4.339152	-0.79748	BLM	Bloom syndrome RecQ like helicase	NA
291	8080878	0.000464	4.05E-06	5.565449	4.29652	0.515534	ATXN7	ataxin 7	NA
292	8021183	0.000465	4.08E-06	5.563181	4.2903	0.992735	SCARNA17	small Cajal body-specific RNA 17	NA
293	8024228	0.000473	4.16E-06	5.555983	4.270567	0.881167	MIDN	midnolin	NA
294	8136535	0.000473	4.18E-06	-5.55466	4.26693	-0.86444	C7orf55-LUC7L2///FMC1	C7orf55-LUC7L2 readthrough///formation of mitochondrial complex V assembly factor 1 homolog	NA
297	7991070	0.000476	4.26E-06	5.548318	4.249552	0.543167	HDGFRP3	"hepatoma-derived growth factor, related protein 3"	NA
298	7906400	0.000476	4.26E-06	5.547954	4.248554	0.713327	IFI16	interferon gamma inducible protein 16	NA
299	7937330	0.000479	4.30E-06	5.544779	4.23985	0.549301	IFITM2	interferon induced transmembrane protein 2	NA
301	8105181	0.000481	4.34E-06	-5.54133	4.230391	-0.50319	MRPS30	mitochondrial ribosomal protein S30	NA
302	7904361	0.000484	4.39E-06	-5.53752	4.219934	-1.06631	FAM46C	family with sequence similarity 46 member C	NA
303	8135488	0.000484	4.40E-06	-5.53681	4.21801	-0.93651	LRRN3	leucine rich repeat neuronal 3	NA
304	8168580	0.000486	4.46E-06	-5.53217	4.205285	-0.62627	APOOL	apolipoprotein O like	NA
306	8160297	0.000486	4.47E-06	5.531356	4.203041	1.979663	PLIN2	perilipin 2	NA
309	8099029	0.000497	4.62E-06	5.519848	4.171485	0.64494	TNIP2	TNFAIP3 interacting protein 2	NA
312	7928491	0.000501	4.69E-06	-5.51461	4.157121	-0.58188	KAT6B	lysine acetyltransferase 6B	NA
313	7920873	0.000504	4.74E-06	5.510857	4.146828	1.519716	SNORA80E	"small nucleolar RNA, H/ACA box 80E"	NA
314	8126394	0.000504	4.75E-06	-5.51016	4.144923	-0.50878	MRPS10	mitochondrial ribosomal protein S10	NA
315	7960117	0.000504	4.77E-06	-5.50887	4.141369	-0.67443	PXMP2	peroxisomal membrane protein 2	NA
316	8147447	0.000506	4.82E-06	-5.50563	4.132484	-0.74396	PTDSS1	phosphatidylserine synthase 1	NA
317	7947274	0.000506	4.82E-06	-5.50559	4.132388	-0.76354	MPPED2	metallophosphoesterase domain containing 2	NA
318	8148728	0.000508	4.86E-06	-5.50268	4.12439	-0.62521	CYC1	cytochrome c1	NA
319	8157216	0.000508	4.87E-06	5.50204	4.122645	0.824448	UGCG	UDP-glucose ceramide glucosyltransferase	NA
321	8090823	0.000519	5.00E-06	5.492637	4.096855	1.267878	SLCO2A1	solute carrier organic anion transporter family member 2A1	NA
327	7925954	0.000545	5.35E-06	-5.46901	4.03205	-0.51331	NET1	neuroepithelial cell transforming 1	NA
329	7984364	0.00055	5.44E-06	5.463504	4.016942	1.138362	SMAD3	SMAD family member 3	NA
330	8147228	0.000552	5.47E-06	-5.46151	4.011486	-0.57925	DECR1	"2,4-dienoyl-CoA reductase 1, mitochondrial"	NA
331	8148448	0.000552	5.48E-06	5.460558	4.00886	0.606046	KHDRBS3	"KH RNA binding domain containing, signal transduction associated 3"	NA
334	7909332	0.000566	5.69E-06	5.447621	3.973371	0.683092	CD55	CD55 molecule (Cromer blood group)	NA
335	8145281	0.000566	5.69E-06	5.447615	3.973354	0.688368	SLC25A37	solute carrier family 25 member 37	NA
336	8061114	0.000566	5.73E-06	-5.4455	3.967566	-0.50677	DSTN	"destrin, actin depolymerizing factor"	NA
337	7964413	0.000566	5.73E-06	5.445425	3.967347	0.503875	R3HDM2	R3H domain containing 2	NA
338	8103979	0.000594	6.04E-06	5.427383	3.917849	0.539882	CFAP97	cilia and flagella associated protein 97	NA
339	7961022	0.000594	6.06E-06	5.426086	3.914289	0.502446	PTMA///PTMA	"prothymosin, alpha///prothymosin, alpha"	NA
341	7938329	0.000594	6.08E-06	5.424893	3.911017	1.711444	SNORA23	"small nucleolar RNA, H/ACA box 23"	NA
343	8161024	0.000602	6.21E-06	5.417791	3.891533	0.841634	RMRP	RNA component of mitochondrial RNA processing endoribonuclease	NA
344	7905329	0.000603	6.23E-06	5.416321	3.887498	2.041588	MLLT11	"myeloid/lymphoid or mixed-lineage leukemia; translocated to, 11"	NA
346	7954006	0.000605	6.28E-06	5.413406	3.8795	0.511281	PTMA///PTMA	"prothymosin, alpha///prothymosin, alpha"	NA
347	8168058	0.000612	6.38E-06	-5.40808	3.864874	-0.72745	FAM155B	family with sequence similarity 155 member B	NA
350	8017599	0.000613	6.45E-06	5.404659	3.855501	0.629009	PECAM1	platelet and endothelial cell adhesion molecule 1	NA
352	7954469	0.000618	6.58E-06	5.397453	3.835731	0.693211	RASSF8	Ras association domain family member 8	NA
353	7904293	0.000618	6.58E-06	5.397409	3.83561	0.584812	PTGFRN	prostaglandin F2 receptor inhibitor	NA
354	8040753	0.000618	6.60E-06	5.396502	3.833121	0.543688	TMEM214	transmembrane protein 214	NA
355	8166289	0.000618	6.60E-06	-5.39633	3.832661	-0.60096	CDKL5	cyclin dependent kinase like 5	NA
356	8092314	0.000618	6.61E-06	-5.39602	3.831804	-0.73252	DNAJC19	DnaJ heat shock protein family (Hsp40) member C19	NA
357	8056102	0.000618	6.63E-06	-5.395	3.828999	-0.52675	LY75-CD302///CD302	LY75-CD302 readthrough///CD302 molecule	NA
358	8010050	0.000624	6.71E-06	5.390739	3.817308	0.649783	UBALD2	UBA like domain containing 2	NA
360	8163930	0.000632	6.84E-06	-5.38405	3.79896	-0.7473	NDUFA8	NADH:ubiquinone oxidoreductase subunit A8	NA
361	8126952	0.000632	6.86E-06	5.382949	3.795934	0.676307	WTAP	Wilms tumor 1 associated protein	NA
362	7964846	0.000632	6.87E-06	-5.3825	3.794709	-0.83402	LRRC10	leucine rich repeat containing 10	NA
363	7979813	0.000639	6.97E-06	5.377509	3.781008	0.560954	ZFP36L1	ZFP36 ring finger protein like 1	NA
364	7906056	0.000643	7.03E-06	5.374563	3.772923	0.707426	MSTO2P///MSTO1	"misato family member 2, pseudogene///misato 1, mitochondrial distribution and morphology regulator"	NA
366	8029465	0.000646	7.10E-06	5.371299	3.763969	0.945655	BCL3	B-cell CLL/lymphoma 3	NA
369	8091778	0.000654	7.25E-06	5.36402	3.743995	1.666043	SCARNA7	small Cajal body-specific RNA 7	NA
372	7949124	0.000662	7.41E-06	-5.35617	3.722456	-1.16216	PYGM	"phosphorylase, glycogen, muscle"	NA
376	8078544	0.000665	7.51E-06	-5.35159	3.709896	-0.55891	MLH1	mutL homolog 1	NA
377	8005847	0.000665	7.53E-06	5.350607	3.707192	1.014352	TNFAIP1	TNF alpha induced protein 1	NA
379	8088680	0.000674	7.67E-06	5.34431	3.689913	0.727257	EOGT	EGF domain specific O-linked N-acetylglucosamine transferase	NA
381	8086141	0.00069	7.90E-06	-5.33435	3.662585	-0.62806	EPM2AIP1	EPM2A interacting protein 1	NA
382	8085867	0.000693	7.95E-06	-5.33191	3.655888	-0.66758	NEK10	NIMA related kinase 10	NA
384	7912515	0.000708	8.16E-06	5.322979	3.631381	3.262567	NPPA	natriuretic peptide A	NA
388	7927649	0.000716	8.35E-06	-5.31519	3.610001	-0.50016	CISD1	CDGSH iron sulfur domain 1	NA
389	7951030	0.00072	8.41E-06	5.312585	3.60286	1.400529	SNORD6///TAF1D	"small nucleolar RNA, C/D box 6///TATA-box binding protein associated factor, RNA polymerase I subunit D"	NA
394	7982597	0.000753	8.91E-06	5.292437	3.547579	2.408601	THBS1	thrombospondin 1	NA
395	7983910	0.000754	8.95E-06	5.291112	3.543943	0.721903	AQP9	aquaporin 9	NA
397	7984517	0.000757	9.04E-06	-5.28755	3.534167	-0.53846	GLCE	glucuronic acid epimerase	NA
399	7941537	0.000761	9.15E-06	5.283457	3.522939	0.989403	PACS1	phosphofurin acidic cluster sorting protein 1	NA
401	7951038	0.000764	9.21E-06	5.281202	3.516753	1.236327	SNORA40///TAF1D	"small nucleolar RNA, H/ACA box 40///TATA-box binding protein associated factor, RNA polymerase I subunit D"	NA
402	8041447	0.000774	9.36E-06	5.275442	3.500948	0.75708	CRIM1	cysteine rich transmembrane BMP regulator 1	NA
403	8140814	0.000774	9.38E-06	-5.27485	3.499312	-0.74343	SLC25A40	solute carrier family 25 member 40	NA
404	8050702	0.000774	9.39E-06	-5.2742	3.497537	-0.59892	TP53I3	tumor protein p53 inducible protein 3	NA
405	8004506	0.000775	9.42E-06	5.273113	3.494557	0.755699	SNORA48///EIF4A1	"small nucleolar RNA, H/ACA box 48///eukaryotic translation initiation factor 4A1"	NA
409	8142120	0.000805	9.89E-06	5.256251	3.448296	1.141988	NAMPT	nicotinamide phosphoribosyltransferase	NA
410	8129418	0.000812	9.99E-06	-5.25274	3.438658	-0.66918	PTPRK	"protein tyrosine phosphatase, receptor type K"	NA
411	8101013	0.000812	1.00E-05	-5.25172	3.435864	-0.50098	RCHY1	ring finger and CHY zinc finger domain containing 1	NA
412	7923394	0.000815	1.01E-05	5.249515	3.429815	0.617317	ARL8A	ADP ribosylation factor like GTPase 8A	NA
413	7907404	0.000816	1.01E-05	5.24856	3.427196	0.506104	SUCO	SUN domain containing ossification factor	NA
414	8122142	0.000817	1.02E-05	5.247329	3.42382	0.711768	SNORA33///SNORD101	"small nucleolar RNA, H/ACA box 33///small nucleolar RNA, C/D box 101"	NA
415	8105778	0.000828	1.03E-05	-5.24172	3.408433	-1.06374	PIK3R1	phosphoinositide-3-kinase regulatory subunit 1	NA
416	8020110	0.000832	1.04E-05	5.239099	3.401241	0.674805	RAB31	"RAB31, member RAS oncogene family"	NA
417	8087254	0.000833	1.04E-05	5.237993	3.398207	0.632256	IMPDH2	inosine monophosphate dehydrogenase 2	NA
418	8050763	0.000837	1.05E-05	-5.23542	3.391136	-0.66893	PTRHD1	peptidyl-tRNA hydrolase domain containing 1	NA
419	7951372	0.000848	1.07E-05	5.230127	3.376627	0.780991	CASP4	caspase 4	NA
420	8127391	0.000856	1.08E-05	-5.22613	3.365655	-0.82461	EYS	eyes shut homolog (Drosophila)	NA
421	8023063	0.000862	1.09E-05	-5.22257	3.355894	-0.60749	ATP5A1	"ATP synthase, H+ transporting, mitochondrial F1 complex, alpha subunit 1, cardiac muscle"	NA
422	8091327	0.000867	1.10E-05	5.219196	3.346642	0.730254	PLSCR1	phospholipid scramblase 1	NA
423	7950933	0.000867	1.10E-05	5.219008	3.346128	1.143428	NOX4	NADPH oxidase 4	NA
424	8171823	0.000869	1.11E-05	-5.21571	3.337093	-0.74421	APOO	apolipoprotein O	NA
425	7943867	0.000869	1.11E-05	-5.21566	3.336934	-0.65306	BCO2	beta-carotene oxygenase 2	NA
429	7956242	0.000874	1.13E-05	-5.21096	3.324059	-1.23406	COQ10A	coenzyme Q10A	NA
430	8026875	0.000874	1.14E-05	5.208535	3.3174	1.122966	SNORA68	"small nucleolar RNA, H/ACA box 68"	NA
432	8178086	0.000874	1.14E-05	5.207387	3.31425	1.424264	HSPA1B///HSPA1A	heat shock protein family A (Hsp70) member 1B///heat shock protein family A (Hsp70) member 1A	NA
433	8179324	0.000874	1.14E-05	5.207387	3.31425	1.424264	HSPA1B///HSPA1A	heat shock protein family A (Hsp70) member 1B///heat shock protein family A (Hsp70) member 1A	NA
434	7956076	0.000874	1.14E-05	5.207039	3.313295	0.876582	CDK2	cyclin dependent kinase 2	NA
435	7939825	0.000874	1.14E-05	-5.20614	3.310841	-0.52293	NDUFS3	NADH:ubiquinone oxidoreductase core subunit S3	NA
436	8180337	0.000874	1.14E-05	5.205813	3.309932	0.680959	ATF4	activating transcription factor 4	NA
438	8115543	0.000879	1.16E-05	-5.20217	3.29994	-0.69989	EBF1///PDGFRB	early B-cell factor 1///platelet derived growth factor receptor beta	NA
442	7933084	0.000893	1.19E-05	5.193611	3.276467	1.14731	NAMPT	nicotinamide phosphoribosyltransferase	NA
443	7946041	9.00E-04	1.20E-05	5.190063	3.266735	1.497604	HBD	hemoglobin subunit delta	NA
445	7946559	0.000925	1.24E-05	5.17909	3.236641	0.623168	DNAJC25-GNG10///GNG10	DNAJC25-GNG10 readthrough///G protein subunit gamma 10	NA
446	8027018	0.000934	1.25E-05	5.17485	3.225013	0.509548	KXD1	KxDL motif containing 1	NA
450	7974190	0.000952	1.29E-05	-5.16407	3.195442	-0.61626	DNAJC19	DnaJ heat shock protein family (Hsp40) member C19	NA
451	8028652	0.000952	1.29E-05	5.164006	3.195275	1.364279	ZFP36	ZFP36 ring finger protein	NA
452	8118314	0.000952	1.29E-05	5.163746	3.194563	1.410129	HSPA1B///HSPA1A	heat shock protein family A (Hsp70) member 1B///heat shock protein family A (Hsp70) member 1A	NA
456	8084794	0.00096	1.32E-05	5.157694	3.177967	1.228647	IL1RAP	interleukin 1 receptor accessory protein	NA
457	8025766	0.000982	1.35E-05	5.149071	3.154323	0.575089	CARM1	coactivator associated arginine methyltransferase 1	NA
458	7905131	0.001	1.38E-05	-5.14134	3.133121	-1.10065	CA14	carbonic anhydrase 14	NA
460	8030360	0.00103	1.43E-05	5.129034	3.099389	1.794005	SNORD32A	"small nucleolar RNA, C/D box 32A"	NA
461	8112331	0.00103	1.43E-05	-5.12823	3.097195	-0.5806	ISCA1	iron-sulfur cluster assembly 1	NA
462	8080896	0.00103	1.44E-05	-5.1268	3.09327	-0.71813	SLC25A26	solute carrier family 25 member 26	NA
463	8052204	0.00103	1.44E-05	5.125958	3.090958	0.961731	RTN4	reticulon 4	NA
465	7952557	0.00103	1.45E-05	5.125028	3.088407	0.577054	SRPRA	SRP receptor alpha subunit	NA
469	8009183	0.00105	1.49E-05	5.115597	3.062555	0.682411	MAP3K3	mitogen-activated protein kinase kinase kinase 3	NA
470	8079988	0.00106	1.50E-05	-5.11145	3.051192	-1.00161	LSMEM2	leucine rich single-pass membrane protein 2	NA
471	8085531	0.0011	1.55E-05	-5.10029	3.020615	-0.78258	MRPS25	mitochondrial ribosomal protein S25	NA
473	8171001	0.00111	1.57E-05	-5.09554	3.007575	-0.65721	FUNDC2	FUN14 domain containing 2	NA
477	8010287	0.00116	1.65E-05	5.078093	2.959775	1.696597	C1QTNF1	C1q and tumor necrosis factor related protein 1	NA
479	8027701	0.00116	1.67E-05	5.075813	2.953526	0.77651	GRAMD1A	GRAM domain containing 1A	NA
484	8170863	0.00116	1.69E-05	5.070016	2.937643	0.815695	SNORA70///RPL10	"small nucleolar RNA, H/ACA box 70///ribosomal protein L10"	NA
487	7899016	0.00117	1.71E-05	-5.06734	2.930325	-0.67601	SDHD	succinate dehydrogenase complex subunit D	NA
489	8127177	0.00119	1.74E-05	-5.06002	2.910271	-1.27909	KLHL31	kelch like family member 31	NA
491	7920600	0.00119	1.75E-05	5.058698	2.906638	0.739102	SHC1	SHC adaptor protein 1	NA
494	7985662	0.00121	1.80E-05	5.04888	2.879742	0.562518	PDE8A	phosphodiesterase 8A	NA
495	8052654	0.00123	1.82E-05	5.044704	2.868305	1.010483	PELI1	pellino E3 ubiquitin protein ligase 1	NA
501	7971388	0.00125	1.88E-05	-5.03453	2.840445	-1.29037	SLC25A30	solute carrier family 25 member 30	NA
502	7990269	0.00126	1.89E-05	-5.03126	2.831498	-0.94877	C15orf59	chromosome 15 open reading frame 59	NA
505	8160587	0.00127	1.92E-05	-5.02597	2.81701	-0.61392	NDUFB6	NADH:ubiquinone oxidoreductase subunit B6	NA
506	8030991	0.00127	1.93E-05	5.024902	2.814075	0.794253	TPM3P9	tropomyosin 3 pseudogene 9	NA
509	8091255	0.00128	1.96E-05	-5.02025	2.801335	-0.51154	PAQR9	progestin and adipoQ receptor family member 9	NA
510	8166797	0.00128	1.96E-05	5.019403	2.799018	1.559564	MID1IP1	MID1 interacting protein 1	NA
511	8103630	0.00128	1.97E-05	5.017954	2.79505	0.706345	SH3RF1	SH3 domain containing ring finger 1	NA
513	8052250	0.00128	1.98E-05	-5.01615	2.790104	-0.66044	MTIF2	mitochondrial translational initiation factor 2	NA
514	7973918	0.00128	1.98E-05	5.015722	2.788938	0.827712	FAM177A1	family with sequence similarity 177 member A1	NA
515	7990080	0.00129	1.99E-05	5.013656	2.783281	0.541139	LARP6	La ribonucleoprotein domain family member 6	NA
517	7967030	0.0013	2.02E-05	5.008623	2.769501	1.8258	RNU4-1	"RNA, U4 small nuclear 1"	NA
518	8171791	0.00131	2.04E-05	-5.005	2.759586	-0.63783	SMPX	"small muscle protein, X-linked"	NA
521	8169709	0.00131	2.05E-05	-5.00345	2.755329	-0.83101	GLRX5	glutaredoxin 5	NA
522	8179322	0.00131	2.06E-05	5.002204	2.751931	1.097357	HSPA1B///HSPA1A	heat shock protein family A (Hsp70) member 1B///heat shock protein family A (Hsp70) member 1A	NA
525	8109344	0.00131	2.07E-05	-4.99999	2.745873	-0.6276	GM2A	GM2 ganglioside activator	NA
526	8118310	0.00134	2.11E-05	4.993289	2.727529	1.06759	HSPA1B///HSPA1A	heat shock protein family A (Hsp70) member 1B///heat shock protein family A (Hsp70) member 1A	NA
529	8127498	0.00134	2.14E-05	-4.98902	2.715843	-0.62941	MIR30C2	microRNA 30c-2	NA
532	7962869	0.00134	2.15E-05	4.986687	2.709459	0.698202	DDX23	DEAD-box helicase 23	NA
535	7909441	0.00134	2.16E-05	-4.98507	2.705043	-1.37441	G0S2	G0/G1 switch 2	NA
538	7967789	0.00134	2.18E-05	-4.9831	2.699649	-0.75182	PXMP2	peroxisomal membrane protein 2	NA
540	7953981	0.00135	2.19E-05	4.981101	2.694172	0.70739	ETV6///INO80D	ETS variant 6///INO80 complex subunit D	NA
541	7919888	0.00135	2.20E-05	4.979608	2.690085	0.614802	CDC42SE1	CDC42 small effector 1	NA
542	8081676	0.00135	2.20E-05	-4.97909	2.688664	-0.52476	GTPBP8	GTP binding protein 8 (putative)	NA
543	8026339	0.00135	2.20E-05	-4.97884	2.687975	-0.54216	SNRPG	small nuclear ribonucleoprotein polypeptide G	NA
545	8163149	0.00135	2.21E-05	-4.97841	2.686817	-1.03297	PTPN3	"protein tyrosine phosphatase, non-receptor type 3"	NA
548	8087224	0.00136	2.24E-05	-4.97369	2.673891	-0.9529	SLC25A20	solute carrier family 25 member 20	NA
550	8016018	0.00137	2.26E-05	4.969414	2.662192	0.511701	SLC25A39	solute carrier family 25 member 39	NA
551	8110392	0.00138	2.29E-05	4.96525	2.650801	0.604206	TMED9	transmembrane p24 trafficking protein 9	NA
552	8147837	0.00138	2.29E-05	-4.96478	2.64952	-0.53182	ZFPM2	"zinc finger protein, FOG family member 2"	NA
553	8056518	0.0014	2.32E-05	-4.96133	2.640088	-0.99702	SCN7A	sodium voltage-gated channel alpha subunit 7	NA
554	7979824	0.00142	2.36E-05	4.955444	2.623973	0.989242	ACTN1	actinin alpha 1	NA
555	8172056	0.00142	2.36E-05	4.955128	2.62311	0.898688	RPGR	retinitis pigmentosa GTPase regulator	NA
557	7914580	0.00144	2.41E-05	-4.94747	2.602165	-0.85476	FNDC5	fibronectin type III domain containing 5	NA
559	8012247	0.00144	2.42E-05	-4.94693	2.600692	-0.52694	SAT2	spermidine/spermine N1-acetyltransferase family member 2	NA
560	8008664	0.00144	2.42E-05	-4.94656	2.599665	-0.9243	AKAP1	A-kinase anchoring protein 1	NA
564	7922462	0.00145	2.46E-05	-4.94008	2.581957	-0.59601	MRPS14	mitochondrial ribosomal protein S14	NA
568	8152715	0.00148	2.52E-05	-4.93205	2.559982	-2.05271	KLHL38	kelch like family member 38	NA
569	7991587	0.00148	2.52E-05	4.931805	2.559324	0.625283	VIMP	VCP interacting membrane selenoprotein	NA
570	8101624	0.00148	2.53E-05	4.931407	2.558235	1.075233	KLHL8	kelch like family member 8	NA
572	8124828	0.00148	2.55E-05	4.928443	2.550132	0.551103	FLOT1	flotillin 1	NA
573	8178419	0.00148	2.55E-05	4.928443	2.550132	0.551103	FLOT1	flotillin 1	NA
574	8179688	0.00148	2.55E-05	4.928443	2.550132	0.551103	FLOT1	flotillin 1	NA
575	7965652	0.00148	2.56E-05	4.927112	2.546492	0.615717	CDK17	cyclin dependent kinase 17	NA
577	7906435	0.0015	2.59E-05	4.922582	2.534106	0.708316	ACKR1	atypical chemokine receptor 1 (Duffy blood group)	NA
578	8075462	0.00151	2.62E-05	4.918905	2.524055	0.863981	SELM///SELM	selenoprotein M///selenoprotein M	NA
580	8121087	0.00154	2.69E-05	4.910247	2.500388	0.756013	PM20D2	peptidase M20 domain containing 2	NA
582	8164781	0.00154	2.69E-05	-4.90913	2.497341	-0.51634	TSC1	tuberous sclerosis 1	NA
583	7938777	0.00154	2.70E-05	4.908005	2.49426	0.721493	LDHA	lactate dehydrogenase A	NA
584	8026724	0.00154	2.71E-05	-4.90752	2.492937	-0.59199	MRPL34	mitochondrial ribosomal protein L34	NA
587	8126798	0.00157	2.77E-05	-4.89958	2.471246	-0.56279	ADGRF5	adhesion G protein-coupled receptor F5	NA
588	7991214	0.00157	2.78E-05	-4.8984	2.468002	-0.73568	DET1	de-etiolated homolog 1 (Arabidopsis)	NA
589	7909446	0.00157	2.78E-05	4.898166	2.467371	0.963385	HSD11B1	hydroxysteroid 11-beta dehydrogenase 1	NA
590	7951435	0.00158	2.80E-05	-4.89553	2.460167	-0.74378	AASDHPPT	aminoadipate-semialdehyde dehydrogenase-phosphopantetheinyl transferase	NA
597	8113504	0.00161	2.89E-05	-4.88476	2.43075	-1.30138	NREP	neuronal regeneration related protein	NA
598	8176191	0.00161	2.90E-05	4.88397	2.428585	0.626689	HMGN1	high mobility group nucleosome binding domain 1	NA
599	8148317	0.00162	2.91E-05	4.882002	2.423207	1.190319	MYC	v-myc avian myelocytomatosis viral oncogene homolog	NA
602	7898693	0.00163	2.94E-05	4.878412	2.413402	0.909407	ALPL	"alkaline phosphatase, liver/bone/kidney"	NA
603	7994280	0.00163	2.95E-05	4.877413	2.410671	0.74054	IL4R	interleukin 4 receptor	NA
604	7949619	0.00163	2.96E-05	-4.8764	2.407918	-0.53102	SLC29A2	solute carrier family 29 member 2	NA
607	8139307	0.00168	3.07E-05	-4.86332	2.372171	-1.97009	MYL7	myosin light chain 7	NA
608	8147049	0.00168	3.08E-05	-4.86298	2.37126	-0.91604	FABP5P3///FABP5	fatty acid binding protein 5 pseudogene 3///fatty acid binding protein 5	NA
609	7920244	0.00168	3.08E-05	4.862613	2.370251	1.877033	S100A8	S100 calcium binding protein A8	NA
610	8171013	0.00168	3.08E-05	-4.86211	2.368869	-0.56238	VBP1	VHL binding protein 1	NA
611	7973896	0.00169	3.11E-05	4.859587	2.361989	1.97151	RNVU1-17///RNU1-1///RNU1-2///RNU1-3///RNVU1-7///RNVU1-18///RNU1-4	"RNA, variant U1 small nuclear 17///RNA, U1 small nuclear 1///RNA, U1 small nuclear 2///RNA, U1 small nuclear 3///RNA, variant U1 small nuclear 7///RNA, variant U1 small nuclear 18///RNA, U1 small nuclear 4"	NA
612	7978568	0.00169	3.11E-05	4.859587	2.361989	1.97151	RNVU1-17///RNU1-1///RNU1-2///RNU1-3///RNVU1-7///RNVU1-18///RNU1-4	"RNA, variant U1 small nuclear 17///RNA, U1 small nuclear 1///RNA, U1 small nuclear 2///RNA, U1 small nuclear 3///RNA, variant U1 small nuclear 7///RNA, variant U1 small nuclear 18///RNA, U1 small nuclear 4"	NA
614	7925550	0.00169	3.12E-05	4.857932	2.357469	0.513471	ADSS	adenylosuccinate synthase	NA
615	8047788	0.00169	3.12E-05	-4.8577	2.356836	-0.81513	ADAM23	ADAM metallopeptidase domain 23	NA
616	8000482	0.00169	3.13E-05	4.85681	2.354407	0.586514	XPO6	exportin 6	NA
618	8049297	0.00169	3.15E-05	4.854846	2.349045	1.225105	SCARNA5	small Cajal body-specific RNA 5	NA
622	8045291	0.00169	3.16E-05	-4.8533	2.344825	-1.03496	TUBA3D///TUBA3E///TUBA3C	tubulin alpha 3d///tubulin alpha 3e///tubulin alpha 3c	NA
625	7948420	0.00171	3.22E-05	-4.84729	2.328415	-0.92452	FABP5P3///FABP5	fatty acid binding protein 5 pseudogene 3///fatty acid binding protein 5	NA
627	8113790	0.00173	3.26E-05	4.842633	2.315705	1.071291	3-Mar	membrane associated ring-CH-type finger 3	NA
628	8146517	0.00177	3.34E-05	-4.8348	2.294313	-0.59305	CHCHD7	coiled-coil-helix-coiled-coil-helix domain containing 7	NA
630	7944769	0.00178	3.38E-05	4.830465	2.282495	2.046013	GRAMD1B	GRAM domain containing 1B	NA
634	8139482	0.00179	3.41E-05	4.827151	2.273452	0.87834	SNORA5A	"small nucleolar RNA, H/ACA box 5A"	NA
635	8150428	0.00179	3.41E-05	-4.82701	2.273054	-0.94502	SFRP1	secreted frizzled related protein 1	NA
636	8158829	0.0018	3.45E-05	4.823619	2.263816	0.689788	PRRC2B	proline rich coiled-coil 2B	NA
638	8151471	0.00182	3.48E-05	-4.82029	2.254729	-0.6227	MRPS28///TPD52	mitochondrial ribosomal protein S28///tumor protein D52	NA
639	7914603	0.00183	3.50E-05	4.817858	2.248098	0.855795	RNF19B	ring finger protein 19B	NA
642	8113073	0.00183	3.54E-05	4.814321	2.23845	0.969077	ARRDC3	arrestin domain containing 3	NA
643	8161964	0.00183	3.54E-05	-4.81406	2.237747	-0.55087	FRMD3	FERM domain containing 3	NA
644	8020806	0.00184	3.57E-05	-4.8117	2.231297	-0.6279	RNF125	ring finger protein 125	NA
646	8088848	0.00185	3.59E-05	-4.80896	2.223831	-0.70015	PDZRN3	PDZ domain containing ring finger 3	NA
649	7973067	0.00185	3.61E-05	4.80793	2.221019	1.439417	PNP	purine nucleoside phosphorylase	NA
651	8009784	0.00186	3.64E-05	-4.80493	2.212849	-0.56356	MRPS7	mitochondrial ribosomal protein S7	NA
653	7948476	0.00189	3.70E-05	4.798891	2.196368	0.521665	PRPF19	pre-mRNA processing factor 19	NA
656	8021208	0.00189	3.73E-05	-4.79605	2.18863	-0.59299	ME2	malic enzyme 2	NA
658	8118826	0.00191	3.77E-05	-4.79232	2.178461	-0.50892	SNRPC	small nuclear ribonucleoprotein polypeptide C	NA
659	8090872	0.00191	3.77E-05	-4.79203	2.177674	-0.6298	KY	kyphoscoliosis peptidase	NA
663	7905571	0.00192	3.83E-05	4.787279	2.164709	1.583675	S100A9	S100 calcium binding protein A9	NA
666	7961230	0.00193	3.88E-05	4.782723	2.15229	0.7487	YBX3	Y-box binding protein 3	NA
668	8102362	0.00193	3.89E-05	-4.78177	2.149698	-0.67105	TIFA	TRAF interacting protein with forkhead associated domain	NA
669	8084880	0.00193	3.89E-05	4.781539	2.149062	0.703491	HES1	hes family bHLH transcription factor 1	NA
675	8121825	0.00196	3.97E-05	4.773977	2.128453	0.670146	RNF217	ring finger protein 217	NA
676	8122457	0.00197	4.00E-05	4.771467	2.121614	0.5944	STX11	syntaxin 11	NA
678	8016739	0.00199	4.06E-05	-4.76696	2.109338	-0.72358	TOB1	"transducer of ERBB2, 1"	NA
681	8092849	0.00201	4.10E-05	4.7629	2.098272	1.225047	ATP13A3	ATPase 13A3	NA
682	7965800	0.00201	4.12E-05	-4.76125	2.093786	-0.60154	SYCP3	synaptonemal complex protein 3	NA
686	7983527	0.00204	4.20E-05	-4.75483	2.076286	-0.77021	SEMA6D	semaphorin 6D	NA
688	8121886	0.00204	4.22E-05	-4.75306	2.07146	-0.58846	HINT3	histidine triad nucleotide binding protein 3	NA
690	7962904	0.00204	4.24E-05	4.751899	2.068304	0.546915	ARF3	ADP ribosylation factor 3	NA
692	8011200	0.00205	4.26E-05	4.749669	2.06223	0.66533	SMYD4	SET and MYND domain containing 4	NA
693	8117034	0.00208	4.33E-05	-4.74406	2.046963	-0.94617	GMPR	guanosine monophosphate reductase	NA
695	8164644	0.00208	4.34E-05	-4.74316	2.044509	-0.65223	FAM78A	family with sequence similarity 78 member A	NA
696	7898375	0.00209	4.39E-05	4.739787	2.035323	1.992781	RNVU1-17///RNU1-1///RNU1-2///RNU1-3///RNVU1-7///RNVU1-18///RNU1-4	"RNA, variant U1 small nuclear 17///RNA, U1 small nuclear 1///RNA, U1 small nuclear 2///RNA, U1 small nuclear 3///RNA, variant U1 small nuclear 7///RNA, variant U1 small nuclear 18///RNA, U1 small nuclear 4"	NA
697	7898411	0.00209	4.39E-05	4.739787	2.035323	1.992781	RNVU1-17///RNU1-1///RNU1-2///RNU1-3///RNVU1-7///RNVU1-18///RNU1-4	"RNA, variant U1 small nuclear 17///RNA, U1 small nuclear 1///RNA, U1 small nuclear 2///RNA, U1 small nuclear 3///RNA, variant U1 small nuclear 7///RNA, variant U1 small nuclear 18///RNA, U1 small nuclear 4"	NA
698	7912800	0.00209	4.39E-05	4.739787	2.035323	1.992781	RNVU1-17///RNU1-1///RNU1-2///RNU1-3///RNVU1-7///RNVU1-18///RNU1-4	"RNA, variant U1 small nuclear 17///RNA, U1 small nuclear 1///RNA, U1 small nuclear 2///RNA, U1 small nuclear 3///RNA, variant U1 small nuclear 7///RNA, variant U1 small nuclear 18///RNA, U1 small nuclear 4"	NA
699	7912850	0.00209	4.39E-05	4.739787	2.035323	1.992781	RNVU1-17///RNU1-1///RNU1-2///RNU1-3///RNVU1-7///RNVU1-18///RNU1-4	"RNA, variant U1 small nuclear 17///RNA, U1 small nuclear 1///RNA, U1 small nuclear 2///RNA, U1 small nuclear 3///RNA, variant U1 small nuclear 7///RNA, variant U1 small nuclear 18///RNA, U1 small nuclear 4"	NA
700	7919576	0.00209	4.39E-05	4.739787	2.035323	1.992781	RNVU1-17///RNU1-1///RNU1-2///RNU1-3///RNVU1-7///RNVU1-18///RNU1-4	"RNA, variant U1 small nuclear 17///RNA, U1 small nuclear 1///RNA, U1 small nuclear 2///RNA, U1 small nuclear 3///RNA, variant U1 small nuclear 7///RNA, variant U1 small nuclear 18///RNA, U1 small nuclear 4"	NA
701	8046003	0.00209	4.39E-05	4.739301	2.033999	0.939212	GCA	grancalcin	NA
703	8149865	0.00209	4.42E-05	-4.73706	2.027887	-0.69381	EBF2	early B-cell factor 2	NA
705	8139276	0.00211	4.47E-05	-4.73342	2.017979	-0.7607	PGAM2	phosphoglycerate mutase 2	NA
706	7909142	0.00211	4.47E-05	-4.73292	2.01664	-0.6486	NUCKS1	nuclear casein kinase and cyclin dependent kinase substrate 1	NA
708	7908694	0.00212	4.51E-05	-4.72965	2.007716	-0.8345	NAV1	neuron navigator 1	NA
709	8123129	0.00214	4.55E-05	4.726926	2.000314	0.530812	WTAP	Wilms tumor 1 associated protein	NA
710	8022655	0.00214	4.56E-05	-4.72603	1.997874	-1.56868	AQP4	aquaporin 4	NA
713	7920238	0.00215	4.61E-05	4.722132	1.987265	2.159373	S100A12	S100 calcium binding protein A12	NA
715	8136448	0.00216	4.63E-05	-4.721	1.984175	-1.33259	CHRM2	cholinergic receptor muscarinic 2	NA
716	7966738	0.00216	4.64E-05	4.719826	1.980991	0.568335	C12orf49	chromosome 12 open reading frame 49	NA
721	7920128	0.00224	4.85E-05	4.704818	1.940159	0.823432	S100A11	S100 calcium binding protein A11	NA
724	7912852	0.00224	4.86E-05	-4.7039	1.937665	-0.59653	EIF1AX	"eukaryotic translation initiation factor 1A, X-linked"	NA
726	8030362	0.00228	4.98E-05	4.695765	1.91554	1.48326	SNORD33	"small nucleolar RNA, C/D box 33"	NA
729	8151909	0.00229	5.01E-05	-4.69366	1.909822	-0.68213	UQCRB	ubiquinol-cytochrome c reductase binding protein	NA
733	8106098	0.00238	5.25E-05	4.677037	1.864625	0.862839	MAP1B	microtubule associated protein 1B	NA
735	8132013	0.00239	5.27E-05	-4.676	1.861795	-0.94601	CHN2	chimerin 2	NA
737	7990020	0.00239	5.30E-05	4.673855	1.855978	0.615085	ANP32A	acidic nuclear phosphoprotein 32 family member A	NA
738	7938951	0.0024	5.31E-05	-4.67301	1.853689	-0.62663	ANO5	anoctamin 5	NA
740	8022531	0.0024	5.34E-05	4.670937	1.848051	0.762168	NPC1	NPC intracellular cholesterol transporter 1	NA
741	7901212	0.00242	5.38E-05	-4.66826	1.840763	-0.93661	UQCRH	ubiquinol-cytochrome c reductase hinge protein	NA
742	7960744	0.00242	5.39E-05	4.668148	1.840471	0.694864	C1R	complement C1r subcomponent	NA
745	8076497	0.00242	5.42E-05	4.665803	1.8341	0.569128	A4GALT	"alpha 1,4-galactosyltransferase"	NA
747	7940237	0.00244	5.48E-05	-4.66232	1.824651	-1.00034	MS4A4A	membrane spanning 4-domains A4A	NA
749	7958960	0.00247	5.55E-05	-4.65778	1.812319	-0.92	TPCN1	two pore segment channel 1	NA
755	7968972	0.00247	5.61E-05	-4.65392	1.801831	-0.51294	POPDC2///COX17	"popeye domain containing 2///COX17, cytochrome c oxidase copper chaperone"	NA
756	8007108	0.00247	5.63E-05	-4.653	1.79933	-0.51422	TMEM99	transmembrane protein 99	NA
757	8142345	0.00247	5.63E-05	4.652721	1.798567	0.600283	DOCK4	dedicator of cytokinesis 4	NA
759	8057689	0.00247	5.65E-05	-4.65152	1.795297	-0.6758	OSGEPL1	O-sialoglycoprotein endopeptidase-like 1	NA
760	8066925	0.00247	5.65E-05	4.651334	1.7948	1.051109	PTGIS	prostaglandin I2 (prostacyclin) synthase	NA
761	7943998	0.00247	5.66E-05	4.650955	1.79377	0.84071	NNMT	nicotinamide N-methyltransferase	NA
762	7966356	0.00247	5.66E-05	4.65064	1.792915	1.053339	HVCN1	hydrogen voltage gated channel 1	NA
765	7930614	0.00249	5.71E-05	-4.64772	1.78498	-0.71847	NHLRC2///NHLRC2	NHL repeat containing 2///NHL repeat containing 2	NA
766	8066214	0.00249	5.74E-05	4.64613	1.78067	1.007857	TGM2	transglutaminase 2	NA
769	7943853	0.00249	5.76E-05	-4.64468	1.776731	-0.57182	SDHD	succinate dehydrogenase complex subunit D	NA
770	7956878	0.00249	5.76E-05	4.644504	1.776255	0.602131	IRAK3	interleukin 1 receptor associated kinase 3	NA
771	8027685	0.00251	5.82E-05	-4.64117	1.767204	-0.50028	ZNF181	zinc finger protein 181	NA
773	8083656	0.00254	5.89E-05	-4.63695	1.755741	-0.58543	MFSD1	major facilitator superfamily domain containing 1	NA
774	8089795	0.00256	5.94E-05	-4.63385	1.747344	-0.54978	POPDC2///COX17	"popeye domain containing 2///COX17, cytochrome c oxidase copper chaperone"	NA
775	7901336	0.00257	5.97E-05	-4.632	1.742323	-0.51077	STRADB	STE20-related kinase adaptor beta	NA
777	8121734	0.00258	6.02E-05	-4.62915	1.734579	-0.65079	ASF1A	anti-silencing function 1A histone chaperone	NA
778	8091715	0.00258	6.04E-05	4.628444	1.732663	0.705692	LXN	latexin	NA
779	8068383	0.00259	6.06E-05	-4.62704	1.728854	-0.72551	CLIC6	chloride intracellular channel 6	NA
781	8156982	0.00259	6.08E-05	-4.62587	1.725685	-0.73229	SMC2	structural maintenance of chromosomes 2	NA
782	7909954	0.00259	6.09E-05	-4.62545	1.724552	-0.60166	DISP1	dispatched RND transporter family member 1	NA
783	8102839	0.0026	6.12E-05	-4.62361	1.719548	-0.51023	NDUFC1	NADH:ubiquinone oxidoreductase subunit C1	NA
784	7987315	0.00261	6.14E-05	-4.62251	1.716575	-0.62158	ACTC1	"actin, alpha, cardiac muscle 1"	NA
786	7967072	0.00261	6.17E-05	-4.62059	1.711356	-0.70995	COQ5	"coenzyme Q5, methyltransferase"	NA
787	8091306	0.00261	6.18E-05	4.6205	1.711109	0.600126	PLSCR4	phospholipid scramblase 4	NA
788	7925480	0.00266	6.28E-05	-4.61442	1.694622	-0.50691	FH	fumarate hydratase	NA
790	8139656	0.00266	6.32E-05	4.612214	1.688634	0.64202	GRB10	growth factor receptor bound protein 10	NA
792	8151310	0.00266	6.35E-05	-4.61073	1.684618	-0.83533	EYA1	EYA transcriptional coactivator and phosphatase 1	NA
797	8083616	0.00266	6.37E-05	-4.60969	1.681793	-1.0435	MLF1	myeloid leukemia factor 1	NA
798	7916590	0.00266	6.37E-05	4.609471	1.681196	0.563989	AK2	adenylate kinase 2	NA
801	8151512	0.00268	6.45E-05	4.605551	1.670567	0.583996	PAG1	phosphoprotein membrane anchor with glycosphingolipid microdomains 1	NA
802	8051464	0.00268	6.45E-05	-4.60538	1.670106	-0.53082	HEATR5B	HEAT repeat containing 5B	NA
806	8172088	0.00268	6.49E-05	4.603023	1.663711	0.580302	BCOR///BCOR	BCL6 corepressor///BCL6 corepressor	NA
808	7928752	0.00271	6.58E-05	-4.59847	1.651364	-0.54118	GHITM	growth hormone inducible transmembrane protein	NA
809	7948455	0.00271	6.59E-05	-4.59783	1.649646	-1.0525	MS4A6A	membrane spanning 4-domains A6A	NA
812	8110318	0.00274	6.67E-05	4.593511	1.637927	0.742737	PRELID1	PRELI domain containing 1	NA
813	7947199	0.00274	6.68E-05	-4.59308	1.636753	-0.63212	LGR4	leucine rich repeat containing G protein-coupled receptor 4	NA
818	8054467	0.00277	6.81E-05	4.58646	1.618818	0.743693	10-Sep	septin 10	NA
824	8072577	0.00279	6.91E-05	4.581296	1.604827	0.559641	YWHAH	tyrosine 3-monooxygenase/tryptophan 5-monooxygenase activation protein eta	NA
825	8122396	0.00279	6.91E-05	-4.58107	1.604216	-0.61563	AIG1	androgen induced 1	NA
826	8097717	0.00283	7.03E-05	-4.57543	1.588938	-0.52441	ARHGAP10	Rho GTPase activating protein 10	NA
828	7962783	0.00286	7.11E-05	-4.57145	1.578165	-0.80143	ASB8	ankyrin repeat and SOCS box containing 8	NA
833	7959173	0.00287	7.19E-05	4.56724	1.566757	0.540254	RNF10	ring finger protein 10	NA
834	8059376	0.00287	7.20E-05	4.566946	1.565962	1.816236	SERPINE2	serpin family E member 2	NA
839	8179926	0.00291	7.34E-05	4.560292	1.547947	0.533723	DXO	decapping exoribonuclease	NA
841	7901256	0.00295	7.46E-05	-4.55442	1.532059	-1.34509	CYP4B1	cytochrome P450 family 4 subfamily B member 1	NA
844	8171587	0.00296	7.50E-05	-4.55274	1.52751	-0.66338	PHKA2	phosphorylase kinase regulatory subunit alpha 2	NA
846	7940643	0.00298	7.58E-05	4.548856	1.516994	0.52691	ASRGL1///ASRGL1	asparaginase like 1///asparaginase like 1	NA
847	8016094	0.00301	7.65E-05	-4.54558	1.508119	-0.72137	GJC1	gap junction protein gamma 1	NA
851	8108006	0.00302	7.73E-05	-4.54207	1.498632	-0.54223	LEAP2	liver enriched antimicrobial peptide 2	NA
856	7897745	0.00316	8.12E-05	4.52496	1.452363	0.545106	AGTRAP///BRAF	"angiotensin II receptor associated protein///B-Raf proto-oncogene, serine/threonine kinase"	NA
863	8001746	0.00317	8.23E-05	4.520144	1.439345	0.836537	SNORA46	"small nucleolar RNA, H/ACA box 46"	NA
866	8049317	0.00322	8.38E-05	4.513729	1.422007	1.24224	DGKD	diacylglycerol kinase delta	NA
875	8007100	0.00338	8.89E-05	4.493277	1.366763	0.605664	IGFBP4	insulin like growth factor binding protein 4	NA
876	7964064	0.00339	8.93E-05	-4.49145	1.361829	-0.58015	CS	citrate synthase	NA
877	8046086	0.00339	8.93E-05	-4.49136	1.361586	-0.50289	CERS6	ceramide synthase 6	NA
879	8127629	0.00339	8.96E-05	-4.49031	1.358765	-0.50932	COX7A2	cytochrome c oxidase subunit 7A2	NA
881	8078962	0.00339	8.97E-05	-4.49004	1.358027	-0.58962	EIF1B	eukaryotic translation initiation factor 1B	NA
883	8021181	0.00342	9.06E-05	4.486304	1.347939	0.777097	SCARNA17	small Cajal body-specific RNA 17	NA
884	8037775	0.00342	9.09E-05	4.485424	1.345564	0.542572	PTGIR	prostaglandin I2 (prostacyclin) receptor (IP)	NA
886	8124380	0.00343	9.12E-05	-4.4843	1.342535	-0.69116	HIST1H1A	"histone cluster 1, H1a"	NA
887	8002987	0.00346	9.21E-05	-4.48071	1.332851	-0.53571	CMC2	C-X9-C motif containing 2	NA
891	8052399	0.00348	9.32E-05	-4.47648	1.32142	-0.53824	BCL11A	B-cell CLL/lymphoma 11A	NA
899	8092328	0.00354	9.56E-05	-4.46775	1.297865	-0.52764	MCCC1	methylcrotonoyl-CoA carboxylase 1	NA
901	7927936	0.00354	9.59E-05	4.466444	1.294354	0.854006	DDX21	DEAD-box helicase 21	NA
905	8020183	0.00356	9.68E-05	-4.46309	1.2853	-0.53351	IMPA2	inositol monophosphatase 2	NA
912	8101099	0.00363	9.93E-05	4.454145	1.261192	0.606192	SDAD1	SDA1 domain containing 1	NA
913	7965040	0.00363	9.94E-05	4.453897	1.260524	0.9461	PHLDA1	pleckstrin homology like domain family A member 1	NA
920	7904137	0.00367	0.000101	4.446814	1.241435	0.676374	HIPK1	homeodomain interacting protein kinase 1	NA
922	8146957	0.00367	0.000102	4.445997	1.239233	1.644644	PI15	peptidase inhibitor 15	NA
923	7935116	0.00368	0.000102	-4.44489	1.236258	-0.57589	RBP4	retinol binding protein 4	NA
929	7933164	0.00373	0.000104	4.437788	1.217116	0.502012	HNRNPF	heterogeneous nuclear ribonucleoprotein F	NA
930	8041048	0.00376	0.000105	4.4347	1.208798	0.819427	FOSL2	"FOS like 2, AP-1 transcription factor subunit"	NA
932	8059708	0.00382	0.000107	4.428728	1.192717	1.845053	SNORA75	"small nucleolar RNA, H/ACA box 75"	NA
933	8113403	0.00383	0.000107	-4.42716	1.188484	-0.53183	GIN1	gypsy retrotransposon integrase 1	NA
935	8073192	0.00384	0.000108	-4.42535	1.183624	-0.51347	UQCRFS1	"ubiquinol-cytochrome c reductase, Rieske iron-sulfur polypeptide 1"	NA
938	8141094	0.0039	0.00011	4.418858	1.166147	1.02805	PDK4	pyruvate dehydrogenase kinase 4	NA
940	8005957	0.00392	0.000111	4.415887	1.158152	1.02893	SNORD4B	"small nucleolar RNA, C/D box 4B"	NA
945	7938291	0.00394	0.000112	4.412586	1.14927	1.686753	SNORA3A	"small nucleolar RNA, H/ACA box 3A"	NA
948	8154163	0.00398	0.000113	4.407803	1.136401	0.533233	RCL1	RNA terminal phosphate cyclase like 1	NA
950	8044961	0.00398	0.000114	4.407103	1.134519	1.205351	RNU4ATAC	"RNA, U4atac small nuclear (U12-dependent splicing)"	NA
953	8027778	0.00401	0.000115	4.403784	1.125591	0.730445	FXYD5	FXYD domain containing ion transport regulator 5	NA
957	8140534	0.00403	0.000116	-4.39935	1.113679	-0.57648	SEMA3C	semaphorin 3C	NA
964	7979085	0.00404	0.000117	4.396825	1.106879	0.849083	PYGL	"phosphorylase, glycogen, liver"	NA
965	7903092	0.00404	0.000117	4.396373	1.105664	0.709754	FNBP1L	formin binding protein 1 like	NA
969	8087283	0.00408	0.000119	-4.39162	1.092886	-0.5031	QARS	glutaminyl-tRNA synthetase	NA
971	8061416	0.00408	0.000119	4.390671	1.090335	0.828249	CST7	cystatin F	NA
972	8010978	0.00409	0.000119	-4.38986	1.088148	-0.90971	LOC100130876	uncharacterized LOC100130876	NA
975	7984019	0.00411	0.00012	-4.38707	1.080655	-0.54969	TLN2	talin 2	NA
977	8093039	0.00412	0.000121	-4.38522	1.07569	-0.54374	SDHAP3///SDHAP2///SDHAP1///SDHA	succinate dehydrogenase complex flavoprotein subunit A pseudogene 3///succinate dehydrogenase complex flavoprotein subunit A pseudogene 2///succinate dehydrogenase complex flavoprotein subunit A pseudogene 1///succinate dehydrogenase complex flavoprotein subunit A	NA
978	7931353	0.00412	0.000121	4.384938	1.074928	0.710544	PTPRE	"protein tyrosine phosphatase, receptor type E"	NA
985	7975989	0.00425	0.000126	-4.37135	1.038424	-0.53481	SLIRP	SRA stem-loop interacting RNA binding protein	NA
986	8009176	0.00426	0.000126	-4.37023	1.035415	-0.59078	TACO1	translational activator of cytochrome c oxidase I	NA
989	8034108	0.00429	0.000128	4.366316	1.024911	0.517596	YIPF2	Yip1 domain family member 2	NA
991	8111887	0.00433	0.000129	-4.36283	1.015558	-0.8277	PLCXD3	phosphatidylinositol specific phospholipase C X domain containing 3	NA
992	7960919	0.00435	0.00013	-4.36033	1.008851	-1.12476	MFAP5	microfibrillar associated protein 5	NA
994	8145085	0.00436	0.00013	4.359238	1.005911	0.601759	POLR3D	RNA polymerase III subunit D	NA
995	8063755	0.00436	0.00013	-4.35882	1.004777	-0.64653	FAM217B	family with sequence similarity 217 member B	NA
999	8013660	0.00442	0.000133	-4.35283	0.988725	-0.61842	ALDOC	"aldolase, fructose-bisphosphate C"	NA
1000	7966448	0.00442	0.000133	-4.35264	0.988197	-0.733	TMEM116	transmembrane protein 116	NA
1005	8084710	0.00455	0.000137	-4.34022	0.954906	-1.03598	ADIPOQ	"adiponectin, C1Q and collagen domain containing"	NA
1008	8091658	0.00463	0.00014	4.332952	0.935413	0.570699	CCNL1	cyclin L1	NA
1010	8072587	0.00465	0.000141	-4.33097	0.930111	-1.44454	SLC5A1	solute carrier family 5 member 1	NA
1013	7965090	0.00469	0.000143	-4.32652	0.918175	-0.79512	CSRP2	cysteine and glycine rich protein 2	NA
1015	8081997	0.00469	0.000143	-4.326	0.916795	-1.71004	FBXO40	F-box protein 40	NA
1016	8066262	0.00473	0.000144	4.323039	0.90885	0.507017	SNORA71D	"small nucleolar RNA, H/ACA box 71D"	NA
1017	8089714	0.00477	0.000146	-4.31933	0.898914	-0.79854	LSAMP	limbic system-associated membrane protein	NA
1023	7979906	0.00486	0.000149	-4.31104	0.876723	-0.52839	SYNJ2BP-COX16///COX16	"SYNJ2BP-COX16 readthrough///COX16, cytochrome c oxidase assembly homolog"	NA
1024	8132725	0.00486	0.000149	4.31059	0.87551	0.635135	UPP1	uridine phosphorylase 1	NA
1028	8109194	0.00488	0.000151	4.30766	0.867668	0.934793	SLC26A2	solute carrier family 26 member 2	NA
1029	8019183	0.00489	0.000151	4.306312	0.864058	0.652981	ACTG1	actin gamma 1	NA
1031	7905938	0.00491	0.000152	4.304728	0.859819	0.730571	SLC50A1	solute carrier family 50 member 1	NA
1032	8024019	0.00494	0.000153	4.301938	0.852353	0.543746	PTBP1	polypyrimidine tract binding protein 1	NA
1033	7912520	0.00494	0.000153	4.301605	0.851462	3.578021	NPPB	natriuretic peptide B	NA
1035	7951838	0.00495	0.000154	4.300363	0.848139	0.712057	ZPR1	ZPR1 zinc finger	NA
1036	7971541	0.00497	0.000155	-4.29877	0.843883	-0.57084	SUCLA2	succinate-CoA ligase ADP-forming beta subunit	NA
1039	8156919	0.00498	0.000155	-4.29662	0.838127	-1.39747	MURC	muscle related coiled-coil protein	NA
1042	8087201	0.00503	0.000158	-4.29171	0.825002	-0.55268	IP6K2	inositol hexakisphosphate kinase 2	NA
1044	8113220	0.00504	0.000158	4.290841	0.822666	1.094778	ELL2	elongation factor for RNA polymerase II 2	NA
1048	8064100	0.00506	0.00016	4.287414	0.813504	0.813355	PPDPF	pancreatic progenitor cell differentiation and proliferation factor	NA
1054	8004691	0.00508	0.000161	-4.28362	0.803359	-0.87198	TMEM88	transmembrane protein 88	NA
1057	8113726	0.00508	0.000162	-4.28282	0.801217	-0.66193	PPIC	peptidylprolyl isomerase C	NA
1058	7923547	0.00508	0.000162	4.282606	0.800648	1.499155	CHI3L1	chitinase 3 like 1	NA
1061	7937039	0.00508	0.000162	-4.28218	0.799513	-0.53654	EBF3	early B-cell factor 3	NA
1069	8050240	0.00512	0.000164	4.277178	0.78614	0.556781	ODC1	ornithine decarboxylase 1	NA
1072	8082248	0.00515	0.000166	4.274158	0.778071	0.587216	OR7E37P///OR7E35P///MGC72080///OR7E5P///DAPL1///OR7E24///OR7E47P///OR7E12P///OR7E14P	olfactory receptor family 7 subfamily E member 37 pseudogene///olfactory receptor family 7 subfamily E member 35 pseudogene///MGC72080 pseudogene///olfactory receptor family 7 subfamily E member 5 pseudogene///death associated protein like 1///olfactory receptor family 7 subfamily E member 24///olfactory receptor family 7 subfamily E member 47 pseudogene///olfactory receptor family 7 subfamily E …	NA
1073	8154295	0.00515	0.000166	4.273872	0.777307	0.548936	IL33	interleukin 33	NA
1079	8160036	0.00526	0.000171	-4.26397	0.750844	-0.56768	TMEM261///TMEM261	transmembrane protein 261///transmembrane protein 261	NA
1085	8149116	0.00527	0.000172	4.26099	0.742898	3.619531	DEFA1B///DEFA3///DEFA1	defensin alpha 1B///defensin alpha 3///defensin alpha 1	NA
1086	8149126	0.00527	0.000172	4.26099	0.742898	3.619531	DEFA1B///DEFA3///DEFA1	defensin alpha 1B///defensin alpha 3///defensin alpha 1	NA
1087	8149137	0.00527	0.000172	4.26099	0.742898	3.619531	DEFA1B///DEFA3///DEFA1	defensin alpha 1B///defensin alpha 3///defensin alpha 1	NA
1090	8095362	0.00532	0.000174	4.256164	0.730017	0.886913	MT2A	metallothionein 2A	NA
1091	7964872	0.00532	0.000174	-4.25612	0.72991	-0.54921	PTPRB	"protein tyrosine phosphatase, receptor type B"	NA
1093	8107353	0.00535	0.000176	4.252964	0.721474	0.726002	ZRSR1///SRP19	"zinc finger CCCH-type, RNA binding motif and serine/arginine rich 1///signal recognition particle 19"	NA
1095	8102482	0.00535	0.000176	4.252497	0.720229	0.678681	SEC24D	"SEC24 homolog D, COPII coat complex component"	NA
1097	8119974	0.00535	0.000176	-4.25211	0.719185	-0.55986	SLC29A1	solute carrier family 29 member 1 (Augustine blood group)	NA
1099	8052355	0.00539	0.000178	4.249271	0.711619	1.010259	EFEMP1	EGF containing fibulin like extracellular matrix protein 1	NA
1102	7979663	0.00546	0.000181	4.243426	0.696027	1.178083	RAB15	"RAB15, member RAS oncogene family"	NA
1106	8167185	0.00553	0.000184	4.237222	0.67948	1.309261	TIMP1	TIMP metallopeptidase inhibitor 1	NA
1108	8146921	0.00555	0.000185	4.235705	0.675436	0.834282	RDH10	retinol dehydrogenase 10 (all-trans)	NA
1110	8151223	0.00556	0.000185	4.234616	0.672534	0.710439	SLCO5A1	solute carrier organic anion transporter family member 5A1	NA
1111	8078008	0.00556	0.000185	-4.23432	0.671742	-0.54125	LSM3	"LSM3 homolog, U6 small nuclear RNA and mRNA degradation associated"	NA
1113	8117377	0.00556	0.000186	-4.23323	0.668847	-0.87914	HIST1H1E	"histone cluster 1, H1e"	NA
1118	8124798	0.00557	0.000187	4.231209	0.66345	0.60782	LOC107987457///PPP1R18	phostensin-like///protein phosphatase 1 regulatory subunit 18	NA
1121	7930870	0.00562	0.000189	-4.22735	0.653157	-0.62813	TOMM22	translocase of outer mitochondrial membrane 22	NA
1127	8052940	0.00566	0.000192	-4.22271	0.640806	-0.839	PAIP2B///VPS36	poly(A) binding protein interacting protein 2B///vacuolar protein sorting 36 homolog	NA
1128	7943605	0.00568	0.000192	-4.22149	0.637552	-0.52557	ACAT1	acetyl-CoA acetyltransferase 1	NA
1130	8129497	0.00569	0.000193	-4.2201	0.633847	-0.60247	EPB41L2	erythrocyte membrane protein band 4.1 like 2	NA
1133	7971241	0.0057	0.000194	4.218034	0.628345	0.567279	OR7E37P///OR7E35P///MGC72080///OR7E5P///DAPL1///OR7E24///OR7E47P///OR7E12P///OR7E14P	olfactory receptor family 7 subfamily E member 37 pseudogene///olfactory receptor family 7 subfamily E member 35 pseudogene///MGC72080 pseudogene///olfactory receptor family 7 subfamily E member 5 pseudogene///death associated protein like 1///olfactory receptor family 7 subfamily E member 24///olfactory receptor family 7 subfamily E member 47 pseudogene///olfactory receptor family 7 subfamily E …	NA
1134	7962375	0.0057	0.000194	-4.21801	0.628282	-0.74116	PRICKLE1	prickle planar cell polarity protein 1	NA
1137	8163116	0.00572	0.000195	-4.21601	0.622966	-0.54209	EPB41L4B	erythrocyte membrane protein band 4.1 like 4B	NA
1140	8114536	0.00577	0.000197	4.212178	0.612751	0.585505	TMEM173	transmembrane protein 173	NA
1148	8081808	0.00583	0.000201	-4.20529	0.594428	-0.6278	LOC100128175	uncharacterized LOC100128175	NA
1150	8045887	0.00583	0.000201	4.205016	0.593686	0.572917	OR7E37P///OR7E35P///MGC72080///OR7E5P///DAPL1///OR7E24///OR7E47P///OR7E12P///OR7E14P	olfactory receptor family 7 subfamily E member 37 pseudogene///olfactory receptor family 7 subfamily E member 35 pseudogene///MGC72080 pseudogene///olfactory receptor family 7 subfamily E member 5 pseudogene///death associated protein like 1///olfactory receptor family 7 subfamily E member 24///olfactory receptor family 7 subfamily E member 47 pseudogene///olfactory receptor family 7 subfamily E …	NA
1153	8025498	0.00583	0.000202	4.204194	0.591498	0.72432	SNORA70///RPL10	"small nucleolar RNA, H/ACA box 70///ribosomal protein L10"	NA
1157	7955441	0.00591	0.000205	-4.1983	0.575818	-0.54369	METTL7A	methyltransferase like 7A	NA
1162	8095376	0.00592	0.000207	4.19613	0.570043	0.838822	MT2A	metallothionein 2A	NA
1168	7914648	0.00598	0.00021	4.19078	0.555814	0.61731	PHC2	polyhomeotic homolog 2	NA
1169	7968787	0.00598	0.00021	4.190386	0.554767	0.571429	OR7E37P///OR7E35P///MGC72080///DAPL1///OR7E24///OR7E47P///OR7E12P///OR7E14P	olfactory receptor family 7 subfamily E member 37 pseudogene///olfactory receptor family 7 subfamily E member 35 pseudogene///MGC72080 pseudogene///death associated protein like 1///olfactory receptor family 7 subfamily E member 24///olfactory receptor family 7 subfamily E member 47 pseudogene///olfactory receptor family 7 subfamily E member 12 pseudogene///olfactory receptor family 7 subfamily E…	NA
1175	8013906	0.00604	0.000213	4.184788	0.539883	0.507925	TWF1	twinfilin actin binding protein 1	NA
1177	8066051	0.00604	0.000213	-4.18447	0.539051	-0.559	NDRG3	NDRG family member 3	NA
1184	8144758	0.00607	0.000216	4.18045	0.528354	0.774287	ZDHHC2	zinc finger DHHC-type containing 2	NA
1185	8111677	0.00607	0.000216	-4.18011	0.527458	-0.53232	LIFR	leukemia inhibitory factor receptor alpha	NA
1189	7936242	0.00616	0.00022	4.173565	0.51006	0.607279	ITPRIP	"inositol 1,4,5-trisphosphate receptor interacting protein"	NA
1191	7909681	0.00617	0.000221	-4.17234	0.506818	-0.84352	PROX1	prospero homeobox 1	NA
1192	8006445	0.00617	0.000221	4.172297	0.506693	2.031386	CCL11///CCL11	C-C motif chemokine ligand 11///C-C motif chemokine ligand 11	NA
1195	7967028	0.00618	0.000222	4.171154	0.503656	1.510202	RNU4-2	"RNA, U4 small nuclear 2"	NA
1196	8135915	0.0062	0.000223	4.169006	0.497953	1.636402	HILPDA	hypoxia inducible lipid droplet associated	NA
1197	7985934	0.0062	0.000223	4.168942	0.497783	0.809136	SEMA4B	semaphorin 4B	NA
1202	7973580	0.00621	0.000224	-4.16716	0.493041	-0.57654	FITM1	fat storage inducing transmembrane protein 1	NA
1204	8110631	0.0063	0.000228	-4.16142	0.4778	-0.51035	BTNL9	butyrophilin like 9	NA
1206	8098041	0.00636	0.000231	-4.15727	0.466787	-0.66713	TMEM144	transmembrane protein 144	NA
1211	7995806	0.0064	0.000233	4.154093	0.458369	1.218541	MT1A	metallothionein 1A	NA
1213	8106743	0.00651	0.000237	4.147448	0.440742	1.189236	VCAN	versican	NA
1216	8135804	0.00653	0.000239	-4.14514	0.434621	-1.5529	ASB15	ankyrin repeat and SOCS box containing 15	NA
1217	8029273	0.00653	0.000239	-4.14486	0.433883	-0.7493	MEGF8	multiple EGF like domains 8	NA
1224	8103745	0.00659	0.000242	-4.1397	0.420196	-0.51265	HAND2	heart and neural crest derivatives expressed 2	NA
1226	7926679	0.00662	0.000244	-4.13738	0.414047	-0.66078	KIAA1217	KIAA1217	NA
1227	8110106	0.00664	0.000245	4.136278	0.411129	1.061594	HRH2	histamine receptor H2	NA
1228	8092177	0.00665	0.000245	-4.13503	0.407824	-0.7106	NCEH1	neutral cholesterol ester hydrolase 1	NA
1231	8097586	0.0067	0.000248	-4.13146	0.398372	-0.56873	GAB1	GRB2 associated binding protein 1	NA
1239	7983512	0.00677	0.000252	4.125713	0.383141	0.608423	SQRDL	sulfide quinone reductase-like (yeast)	NA
1242	8146687	0.00679	0.000253	-4.12387	0.378264	-0.61503	ADHFE1	"alcohol dehydrogenase, iron containing 1"	NA
1243	8166469	0.00679	0.000253	4.123739	0.377914	1.168401	SAT1	spermidine/spermine N1-acetyltransferase 1	NA
1247	8068375	0.00683	0.000256	-4.12013	0.368356	-0.56788	SMIM11A	small integral membrane protein 11A	NA
1252	7997940	0.00692	0.00026	4.114417	0.353237	0.837923	SNORD68///RPL13	"small nucleolar RNA, C/D box 68///ribosomal protein L13"	NA
1257	7921862	0.00696	0.000263	-4.11063	0.343222	-0.50116	CFAP126	cilia and flagella associated protein 126	NA
1258	8044021	0.00698	0.000264	4.109492	0.340205	1.861223	IL1RL1	interleukin 1 receptor like 1	NA
1260	8158167	0.00699	0.000264	4.108393	0.3373	0.827089	LCN2	lipocalin 2	NA
1261	8027819	0.007	0.000265	4.107808	0.33575	1.466007	HAMP	hepcidin antimicrobial peptide	NA
1262	8159854	0.00704	0.000267	4.105327	0.329189	0.780855	PUM3	pumilio RNA binding family member 3	NA
1263	7976216	0.00706	0.000268	-4.1041	0.325947	-0.63147	C14orf159///PIGF	chromosome 14 open reading frame 159///phosphatidylinositol glycan anchor biosynthesis class F	NA
1264	8138489	0.00706	0.000268	-4.10376	0.325045	-0.86303	CDCA7L	cell division cycle associated 7 like	NA
1265	7978595	0.00706	0.000268	4.103257	0.323716	0.577776	BAZ1A	bromodomain adjacent to zinc finger domain 1A	NA
1269	7901513	0.00709	0.00027	-4.10102	0.317806	-0.51084	SCP2	sterol carrier protein 2	NA
1276	7910611	0.00723	0.000277	4.09191	0.293721	1.166302	KCNK1	potassium two pore domain channel subfamily K member 1	NA
1277	8104166	0.00725	0.000278	-4.09064	0.290372	-0.55645	SDHA	succinate dehydrogenase complex flavoprotein subunit A	NA
1278	7967685	0.00727	0.000279	4.089112	0.286327	0.534018	STX2	syntaxin 2	NA
1281	7966202	0.00738	0.000284	4.083003	0.270193	0.699403	KCTD10	potassium channel tetramerization domain containing 10	NA
1282	8092067	0.0074	0.000285	4.082116	0.26785	0.759468	RPL22L1	ribosomal protein L22 like 1	NA
1288	8171684	0.00746	0.000288	-4.07752	0.255703	-0.55278	SH3KBP1	SH3 domain containing kinase binding protein 1	NA
1289	8089314	0.00751	0.000291	4.07463	0.248088	0.506717	IFT57	intraflagellar transport 57	NA
1290	8144786	0.00753	0.000292	4.07332	0.24463	0.988351	SLC7A2	solute carrier family 7 member 2	NA
1295	7912198	0.0076	0.000296	4.068674	0.232371	0.721936	ENO1	enolase 1	NA
1296	7929990	0.00765	0.000298	4.066408	0.226393	0.795959	PPRC1	"peroxisome proliferator-activated receptor gamma, coactivator-related 1"	NA
1300	7982854	0.00772	0.000301	4.061751	0.214112	0.506752	DLL4	delta like canonical Notch ligand 4	NA
1301	8130867	0.00772	0.000302	4.061537	0.213548	0.780516	THBS2	thrombospondin 2	NA
1303	8039687	0.00776	0.000304	-4.05917	0.207313	-0.63123	ZNF552	zinc finger protein 552	NA
1307	8069553	0.00782	0.000307	4.055382	0.197322	0.723507	NRIP1	nuclear receptor interacting protein 1	NA
1308	7939298	0.00783	0.000307	-4.0548	0.195785	-0.53646	CAT	catalase	NA
1309	8122334	0.00783	0.000308	-4.05408	0.193887	-1.14874	ACKR4	atypical chemokine receptor 4	NA
1311	8093230	0.00783	0.000308	4.053934	0.193505	0.655592	RUBCN	RUN and cysteine rich domain containing beclin 1 interacting protein	NA
1316	8101844	0.00787	0.000312	-4.04996	0.183032	-0.54231	ADH5///ADH5	"alcohol dehydrogenase 5 (class III), chi polypeptide///alcohol dehydrogenase 5 (class III), chi polypeptide"	NA
1318	7961702	0.00787	0.000312	-4.04965	0.182205	-0.59042	KCNJ8	potassium voltage-gated channel subfamily J member 8	NA
1322	8001800	0.00787	0.000313	4.048639	0.179552	0.686626	CDH11	cadherin 11	NA
1327	7934442	0.00794	0.000316	-4.04467	0.1691	-1.05865	SYNPO2L	synaptopodin 2 like	NA
1328	8096808	0.00794	0.000317	4.044084	0.167555	0.611403	MCUB	mitochondrial calcium uniporter dominant negative beta subunit	NA
1333	7969060	0.00804	0.000322	4.038392	0.152566	0.809037	FNDC3A	fibronectin type III domain containing 3A	NA
1337	8056323	0.00814	0.000327	-4.0328	0.137841	-0.77371	FIGN	"fidgetin, microtubule severing factor"	NA
1339	8123598	0.00816	0.000328	4.031534	0.134518	1.181691	SERPINB1	serpin family B member 1	NA
1341	8075635	0.00816	0.000329	-4.03087	0.132773	-0.56153	TIMP3	TIMP metallopeptidase inhibitor 3	NA
1345	7927474	0.00823	0.000333	-4.02678	0.122005	-1.39624	C10orf71	chromosome 10 open reading frame 71	NA
1349	8073826	0.00833	0.000337	-4.02163	0.108459	-0.52133	PPARA	peroxisome proliferator activated receptor alpha	NA
1358	8135405	0.00851	0.000347	-4.01127	0.081227	-1.12418	GPR22	G protein-coupled receptor 22	NA
1362	8120279	0.00856	0.00035	4.008148	0.073036	0.539916	LRRC1	leucine rich repeat containing 1	NA
1364	8059650	0.00859	0.000352	4.006402	0.06845	0.740195	SP110	SP110 nuclear body protein	NA
1369	8006433	0.00866	0.000357	4.001841	0.056472	1.801605	CCL2///CCL2	C-C motif chemokine ligand 2///C-C motif chemokine ligand 2	NA
1371	8166593	0.00866	0.000357	-4.00144	0.055422	-0.68063	IL1RAPL1	interleukin 1 receptor accessory protein like 1	NA
1374	7951246	0.00866	0.000357	4.000932	0.054087	0.901526	MMP8	matrix metallopeptidase 8	NA
1377	8128606	0.00867	0.000359	-3.99976	0.051011	-0.66974	RTN4IP1	reticulon 4 interacting protein 1	NA
1378	7952046	0.00867	0.000359	3.999376	0.050002	0.947957	MPZL2	myelin protein zero like 2	NA
1380	7995829	0.00873	0.000362	3.996749	0.043105	0.613274	MT1H	metallothionein 1H	NA
1382	8081375	0.00877	0.000364	-3.99408	0.036114	-0.6218	NXPE3	neurexophilin and PC-esterase domain family member 3	NA
1387	8108912	0.00884	0.000368	-3.9904	0.026435	-0.66721	SH3RF2	SH3 domain containing ring finger 2	NA
1389	7921344	0.00886	0.00037	3.988962	0.022675	1.156659	ELL2	elongation factor for RNA polymerase II 2	NA
1390	8053735	0.00886	0.00037	-3.98861	0.021759	-0.77307	IGKC	immunoglobulin kappa constant	NA
1397	8128977	0.00891	0.000374	-3.98458	0.011186	-0.52455	TUBE1	tubulin epsilon 1	NA
1398	8046746	0.00891	0.000374	-3.98448	0.010928	-0.96505	PPP1R1C	protein phosphatase 1 regulatory inhibitor subunit 1C	NA
1399	7939376	0.00891	0.000374	3.984441	0.010817	0.621575	LDLRAD3	low density lipoprotein receptor class A domain containing 3	NA
1400	7896759	0.00891	0.000375	-3.98391	0.009429	-0.69803	LINC01128	long intergenic non-protein coding RNA 1128	NA
1406	8121569	0.00897	0.000379	-3.98015	-0.00044	-0.75269	FLJ34503	uncharacterized FLJ34503	NA
1411	7962212	0.00912	0.000386	-3.97308	-0.01896	-0.55833	PKP2	plakophilin 2	NA
1414	8088292	0.00912	0.000387	-3.97226	-0.0211	-0.81296	ASB14///LOC105377102	ankyrin repeat and SOCS box containing 14///uncharacterized LOC105377102	NA
1418	8013788	0.00923	0.000393	3.966826	-0.03534	0.925397	FLOT2	flotillin 2	NA
1428	8071559	0.00934	0.000401	3.959925	-0.0534	0.573111	SDF2L1	stromal cell derived factor 2 like 1	NA
1429	8089489	0.00935	0.000401	3.959604	-0.05425	0.504612	SLC9C1	solute carrier family 9 member C1	NA
1434	7921916	0.00943	0.000406	-3.95504	-0.06619	-0.63453	RGS5	regulator of G-protein signaling 5	NA
1440	8033362	0.00953	0.000412	3.94996	-0.07947	0.512833	INSR	insulin receptor	NA
1445	8044766	0.00958	0.000417	-3.94605	-0.08969	-0.54897	INSIG2	insulin induced gene 2	NA
1451	7981460	0.00958	0.000418	-3.94514	-0.09209	-0.61747	PPP1R13B	protein phosphatase 1 regulatory subunit 13B	NA
1452	7928444	0.00959	0.000418	-3.94479	-0.093	-0.66158	VCL	vinculin	NA
1454	7904974	0.00961	0.000419	3.943534	-0.09627	0.52482	PFN1P2	profilin 1 pseudogene 2	NA
1455	8091283	0.00962	0.000421	3.942655	-0.09857	0.809553	PLOD2	"procollagen-lysine,2-oxoglutarate 5-dioxygenase 2"	NA
1457	7922400	0.00966	0.000423	3.94069	-0.10371	0.856224	SNORD81	"small nucleolar RNA, C/D box 81"	NA
1460	8082523	0.0097	0.000425	3.938618	-0.10912	0.560922	IFT122	intraflagellar transport 122	NA
1461	7946812	0.00975	0.000428	-3.93661	-0.11436	-0.51086	RPS13	ribosomal protein S13	NA
1464	7917276	0.00978	0.000431	-3.93421	-0.12064	-0.63412	LPAR3	lysophosphatidic acid receptor 3	NA
1474	8005089	0.00988	0.000438	-3.92814	-0.1365	-0.50276	COX10	"COX10, heme A:farnesyltransferase cytochrome c oxidase assembly factor"	NA
1478	7919193	0.00992	0.000441	3.925929	-0.14226	0.623896	NUDT4P1///NUDT4P2///NUDT4	nudix hydrolase 4 pseudogene 1///nudix hydrolase 4 pseudogene 2///nudix hydrolase 4	NA
1481	8095148	0.00996	0.000443	3.923944	-0.14744	0.736322	TMEM165	transmembrane protein 165	NA
1488	7972003	0.00999	0.000446	-3.92126	-0.15444	-0.56724	KLF12	Kruppel like factor 12	NA
1493	8167305	0.0101	0.000454	-3.91496	-0.17088	-0.78039	EBP	emopamil binding protein (sterol isomerase)	NA
1494	7926410	0.0101	0.000455	-3.91443	-0.17226	-1.17035	MRC1	"mannose receptor, C type 1"	NA
1495	7926451	0.0101	0.000455	-3.91443	-0.17226	-1.17035	MRC1	"mannose receptor, C type 1"	NA
1503	8047272	0.0102	0.000461	-3.90966	-0.18469	-0.78385	SPATS2L	spermatogenesis associated serine rich 2 like	NA
1506	8040430	0.0103	0.000467	-3.90528	-0.1961	-1.26079	VSNL1	visinin like 1	NA
1509	7945058	0.0103	0.000468	3.903934	-0.19962	0.929676	FAM118B	family with sequence similarity 118 member B	NA
1516	8062490	0.0104	0.000473	3.900323	-0.20902	1.173696	SNORA60	"small nucleolar RNA, H/ACA box 60"	NA
1519	8139244	0.0105	0.000478	-3.89678	-0.21826	-0.53505	COA1	cytochrome c oxidase assembly factor 1 homolog	NA
1522	7948364	0.0106	0.000483	-3.89299	-0.22812	-0.89677	MPEG1	macrophage expressed 1	NA
1526	8075285	0.0106	0.000486	3.890478	-0.23466	0.775523	ASCC2	activating signal cointegrator 1 complex subunit 2	NA
1528	8143437	0.0106	0.000487	-3.88963	-0.23687	-0.85417	LOC401410	uncharacterized LOC401410	NA
1533	8107326	0.0107	0.000494	3.884923	-0.24911	0.721661	SNORA13	"small nucleolar RNA, H/ACA box 13"	NA
1535	8078014	0.0108	0.000497	3.882307	-0.25591	2.003068	SLC6A6	solute carrier family 6 member 6	NA
1536	8080773	0.0108	0.000499	-3.88092	-0.25951	-0.72658	RPP14	ribonuclease P/MRP subunit p14	NA
1537	7902317	0.0108	5.00E-04	-3.88001	-0.26188	-0.79629	FPGT-TNNI3K///TNNI3K	FPGT-TNNI3K readthrough///TNNI3 interacting kinase	NA
1539	8031714	0.0109	0.000503	3.878006	-0.2671	0.60064	ZNF460	zinc finger protein 460	NA
1547	8020878	0.011	0.000513	-3.87081	-0.2858	-0.61022	MAPRE2	microtubule associated protein RP/EB family member 2	NA
1548	8133770	0.0111	0.000514	-3.87025	-0.28726	-0.53097	CCDC146	coiled-coil domain containing 146	NA
1549	8059551	0.0111	0.000514	-3.87008	-0.2877	-0.91306	SPHKAP	"SPHK1 interactor, AKAP domain containing"	NA
1551	7930139	0.0111	0.000515	3.869345	-0.28961	0.709481	TRIM8	tripartite motif containing 8	NA
1552	8171403	0.0111	0.000517	-3.86819	-0.29262	-1.15594	ASB11	ankyrin repeat and SOCS box containing 11	NA
1559	8104163	0.0113	0.000528	-3.86083	-0.31173	-0.69731	LRRC14B	leucine rich repeat containing 14B	NA
1560	8092750	0.0113	0.000529	-3.85965	-0.31478	-0.83729	FGF12	fibroblast growth factor 12	NA
1562	8048283	0.0113	0.000531	3.858297	-0.3183	0.770398	SLC11A1	solute carrier family 11 member 1	NA
1566	7979179	0.0114	0.000535	3.855647	-0.32517	0.956082	ERO1A	endoplasmic reticulum oxidoreductase 1 alpha	NA
1573	7914563	0.0115	0.000543	3.850776	-0.33781	0.686888	YARS	tyrosyl-tRNA synthetase	NA
1579	8069026	0.0116	0.00055	-3.84575	-0.35085	-0.65618	C21orf33	chromosome 21 open reading frame 33	NA
1586	7902883	0.0117	0.000556	3.842125	-0.36024	0.702039	LRRC8D	leucine rich repeat containing 8 family member D	NA
1590	8172035	0.0117	0.000557	3.841193	-0.36266	0.575712	DYNLT3	dynein light chain Tctex-type 3	NA
1593	8043480	0.0117	0.000559	-3.83991	-0.36598	-0.83441	IGKC	immunoglobulin kappa constant	NA
1598	8145122	0.0117	0.000563	3.83723	-0.37292	0.972426	SLC39A14	solute carrier family 39 member 14	NA
1599	8171229	0.0117	0.000564	-3.83706	-0.37338	-0.67582	PNPLA4	patatin like phospholipase domain containing 4	NA
1606	8091078	0.0119	0.000574	-3.8303	-0.39088	-0.62106	RBP1	retinol binding protein 1	NA
1616	8108251	0.0121	0.000587	-3.82238	-0.41137	-0.5278	NPY6R	neuropeptide Y receptor Y6 (pseudogene)	NA
1620	7937483	0.0121	0.000589	3.821146	-0.41456	0.953439	SNORA52	"small nucleolar RNA, H/ACA box 52"	NA
1624	8080419	0.0121	0.000592	3.819217	-0.41955	0.527342	GNL3	G protein nucleolar 3	NA
1625	8166632	0.0121	0.000593	3.818927	-0.4203	0.535129	GK3P///GK	glycerol kinase 3 pseudogene///glycerol kinase	NA
1626	8167027	0.0122	0.000596	-3.81697	-0.42536	-0.60144	RGN	regucalcin	NA
1628	8135514	0.0123	0.000601	3.814089	-0.43282	0.68777	IFRD1	interferon related developmental regulator 1	NA
1631	7980891	0.0123	0.000602	-3.81299	-0.43567	-0.75791	TC2N	"tandem C2 domains, nuclear"	NA
1632	8133477	0.0123	0.000603	3.812549	-0.4368	0.63637	GTF2IRD1	GTF2I repeat domain containing 1	NA
1636	8107855	0.0124	0.000611	3.80806	-0.4484	0.660986	RNU6ATAC	"RNA, U6atac small nuclear (U12-dependent splicing)"	NA
1643	7955078	0.0126	0.00062	-3.8024	-0.46302	-0.71514	PFKM	"phosphofructokinase, muscle"	NA
1649	8042381	0.0127	0.000628	3.797841	-0.47479	0.705492	PNO1///PNO1	partner of NOB1 homolog///partner of NOB1 homolog	NA
1651	7905929	0.0127	0.00063	3.79666	-0.47784	0.6086	EFNA1	ephrin A1	NA
1652	8103188	0.0127	0.000631	-3.79641	-0.47848	-0.55198	GATB	glutamyl-tRNA amidotransferase subunit B	NA
1654	7908940	0.0127	0.000633	3.795199	-0.48161	0.886201	ATP2B4	ATPase plasma membrane Ca2+ transporting 4	NA
1656	7962327	0.0127	0.000633	3.794958	-0.48223	0.766973	SLC2A13	solute carrier family 2 member 13	NA
1671	7964834	0.0131	0.000657	-3.7817	-0.51644	-0.79928	CPM	carboxypeptidase M	NA
1673	8126860	0.0131	0.000661	-3.77945	-0.52224	-0.58898	MUT	methylmalonyl-CoA mutase	NA
1674	7997504	0.0131	0.000661	-3.77922	-0.52282	-0.51996	CDH13	cadherin 13	NA
1677	8138202	0.0132	0.000664	3.777711	-0.52671	0.594327	ICA1	islet cell autoantigen 1	NA
1689	7910630	0.0134	0.000682	-3.76805	-0.5516	-0.55532	COA6	cytochrome c oxidase assembly factor 6	NA
1690	7907492	0.0134	0.000683	-3.76762	-0.5527	-0.63947	RABGAP1L	RAB GTPase activating protein 1 like	NA
1699	8101971	0.0138	0.000704	3.756424	-0.58151	0.512961	PPP3CA	protein phosphatase 3 catalytic subunit alpha	NA
1709	8142431	0.0139	0.000714	-3.75134	-0.59457	-0.58348	LINC00998	long intergenic non-protein coding RNA 998	NA
1712	8091354	0.014	0.000718	-3.74938	-0.59963	-0.59485	HLTF	helicase like transcription factor	NA
1714	8029907	0.014	0.000722	3.747075	-0.60554	0.63785	C5AR1	complement component 5a receptor 1	NA
1718	8099279	0.014	0.000725	3.745732	-0.60899	0.615604	ABLIM2	actin binding LIM protein family member 2	NA
1725	7915015	0.0142	0.000734	3.741031	-0.62106	0.521507	GNL2	G protein nucleolar 2	NA
1729	7988838	0.0142	0.000738	-3.73916	-0.62586	-0.53177	LEO1	"LEO1 homolog, Paf1/RNA polymerase II complex component"	NA
1734	7908917	0.0143	0.000744	3.736385	-0.63299	1.003972	BTG2	BTG anti-proliferation factor 2	NA
1737	8101699	0.0143	0.000745	-3.73565	-0.63488	-1.49406	PPM1K	"protein phosphatase, Mg2+/Mn2+ dependent 1K"	NA
1739	7931899	0.0143	0.000747	3.734872	-0.63688	0.560062	IL15RA	interleukin 15 receptor subunit alpha	NA
1740	8180309	0.0143	0.000748	3.73457	-0.63765	0.591314	ST6GALNAC3	"ST6 N-acetylgalactosaminide alpha-2,6-sialyltransferase 3"	NA
1745	7993756	0.0145	0.000758	-3.72947	-0.65074	-0.65716	ACSM3	acyl-CoA synthetase medium-chain family member 3	NA
1747	7925182	0.0145	0.000758	3.729375	-0.65098	1.22313	SNORA14B	"small nucleolar RNA, H/ACA box 14B"	NA
1748	8051226	0.0145	0.000759	-3.72921	-0.65139	-0.54223	TRMT61B	tRNA methyltransferase 61B	NA
1756	8142468	0.0146	0.000768	3.724885	-0.66249	0.547248	TPM3///ROS1///NTRK1	"tropomyosin 3///ROS proto-oncogene 1, receptor tyrosine kinase///neurotrophic receptor tyrosine kinase 1"	NA
1764	8178435	0.0147	0.000779	3.719469	-0.67638	1.290392	IER3	immediate early response 3	NA
1770	8090070	0.0149	0.000789	-3.71469	-0.68862	-0.69276	ADCY5	adenylate cyclase 5	NA
1780	8086419	0.0151	0.000809	-3.70595	-0.711	-0.66449	HHATL	hedgehog acyltransferase-like	NA
1782	8124848	0.0151	0.00081	3.705171	-0.71299	1.113075	IER3	immediate early response 3	NA
1783	8179704	0.0151	0.00081	3.705171	-0.71299	1.113075	IER3	immediate early response 3	NA
1786	8161563	0.0151	0.000811	-3.70501	-0.71341	-0.56606	IGKC	immunoglobulin kappa constant	NA
1792	8092418	0.0152	0.00082	3.700826	-0.72411	0.98934	ABCC5	ATP binding cassette subfamily C member 5	NA
1801	7929653	0.0156	0.000844	-3.69048	-0.75056	-1.65253	ANKRD2	ankyrin repeat domain 2	NA
1807	7962312	0.0158	0.000859	-3.68402	-0.76704	-0.87665	ABCD2	ATP binding cassette subfamily D member 2	NA
1817	7923824	0.016	0.000872	-3.67843	-0.78133	-0.61616	SLC41A1	solute carrier family 41 member 1	NA
1835	7972750	0.0163	0.000898	3.667537	-0.80911	0.766654	COL4A1	collagen type IV alpha 1 chain	NA
1837	7903742	0.0163	0.000901	-3.66645	-0.81188	-0.73845	GSTM4	glutathione S-transferase mu 4	NA
1843	7981068	0.0164	0.00091	3.66259	-0.82171	1.024262	SERPINA1	serpin family A member 1	NA
1848	8091537	0.0165	0.000916	-3.66043	-0.82722	-0.51117	IGSF10	immunoglobulin superfamily member 10	NA
1859	8037374	0.0167	0.000935	3.652926	-0.84632	0.874283	PLAUR	"plasminogen activator, urokinase receptor"	NA
1860	7958466	0.0168	0.000937	-3.652	-0.84868	-0.87322	ACACB	acetyl-CoA carboxylase beta	NA
1866	8105311	0.0168	0.000942	-3.65004	-0.85366	-0.50152	NDUFS4	NADH:ubiquinone oxidoreductase subunit S4	NA
1869	8084912	0.0169	0.000947	-3.64827	-0.85817	-0.56709	SDHAP3///SDHAP2///SDHAP1///SDHA	succinate dehydrogenase complex flavoprotein subunit A pseudogene 3///succinate dehydrogenase complex flavoprotein subunit A pseudogene 2///succinate dehydrogenase complex flavoprotein subunit A pseudogene 1///succinate dehydrogenase complex flavoprotein subunit A	NA
1871	8007885	0.0169	0.000952	3.64606	-0.86379	0.592784	NSF	"N-ethylmaleimide sensitive factor, vesicle fusing ATPase"	NA
1874	7933933	0.0171	0.000965	3.641304	-0.87589	0.850542	DNAJC12	DnaJ heat shock protein family (Hsp40) member C12	NA
1885	8135069	0.0177	0.000999	3.628343	-0.90881	2.074159	SERPINE1	serpin family E member 1	NA
1887	8129666	0.0177	0.001	-3.6274	-0.9112	-0.74399	SLC2A12	solute carrier family 2 member 12	NA
1888	7990757	0.0177	0.001	-3.62714	-0.91186	-0.5123	CTSH	cathepsin H	NA
1895	8043993	0.0178	0.00101	3.623177	-0.92192	0.57407	LOC100131131	AHPA9419	NA
1896	8023995	0.0178	0.00102	3.6225	-0.92364	0.930878	FSTL3	follistatin like 3	NA
1897	8111129	0.0178	0.00102	-3.62233	-0.92408	-0.52685	ZNF622	zinc finger protein 622	NA
1899	8130578	0.0179	0.00102	3.620474	-0.92878	0.703516	SNORA20	"small nucleolar RNA, H/ACA box 20"	NA
1904	8178991	0.018	0.00103	3.617927	-0.93524	0.570904	DAXX	death domain associated protein	NA
1908	8099897	0.018	0.00103	3.616083	-0.93992	0.758077	UGDH	UDP-glucose 6-dehydrogenase	NA
1910	8141150	0.0181	0.00104	3.614665	-0.94351	0.683706	ASNS	asparagine synthetase (glutamine-hydrolyzing)	NA
1914	8120239	0.0181	0.00104	-3.6128	-0.94823	-0.56887	TMEM14A	transmembrane protein 14A	NA
1916	8088813	0.0182	0.00105	3.611875	-0.95058	0.576734	PROK2	prokineticin 2	NA
1922	8009353	0.0184	0.00106	3.606502	-0.9642	0.634585	PITPNC1	"phosphatidylinositol transfer protein, cytoplasmic 1"	NA
1923	7897801	0.0184	0.00106	3.606238	-0.96486	1.348612	RNU5E-1	"RNA, U5E small nuclear 1"	NA
1933	8180179	0.0187	0.00108	3.598875	-0.98351	0.579651	DAXX	death domain associated protein	NA
1939	8175023	0.0188	0.0011	3.59441	-0.9948	0.816038	ZDHHC9	zinc finger DHHC-type containing 9	NA
1943	8043484	0.0189	0.0011	-3.59257	-0.99947	-0.54181	IGKC	immunoglobulin kappa constant	NA
1947	8078918	0.0189	0.0011	3.591516	-1.00212	0.907352	SNORA62	"small nucleolar RNA, H/ACA box 62"	NA
1952	8113214	0.019	0.00111	3.588448	-1.00988	0.659117	GLRX	glutaredoxin	NA
1955	8041149	0.0191	0.00112	3.586293	-1.01532	0.538002	WDR43	WD repeat domain 43	NA
1957	8090688	0.0192	0.00113	3.584111	-1.02084	0.598473	SNORA58	"small nucleolar RNA, H/ACA box 58"	NA
1959	8092578	0.0193	0.00114	3.581254	-1.02805	0.673442	ETV5	ETS variant 5	NA
1960	7995783	0.0193	0.00114	3.581098	-1.02845	0.689959	MT2A	metallothionein 2A	NA
1965	8008237	0.0193	0.00114	3.57992	-1.03142	0.771805	ITGA3	integrin subunit alpha 3	NA
1970	8093219	0.0194	0.00115	-3.57814	-1.03592	-0.61806	BDH1	"3-hydroxybutyrate dehydrogenase, type 1"	NA
1973	8112176	0.0194	0.00115	3.576161	-1.04091	0.72764	RNU6ATAC	"RNA, U6atac small nuclear (U12-dependent splicing)"	NA
1975	8081386	0.0195	0.00116	3.574822	-1.04429	0.544785	NFKBIZ	NFKB inhibitor zeta	NA
1977	8125780	0.0195	0.00116	-3.57426	-1.04572	-0.75892	IP6K3	inositol hexakisphosphate kinase 3	NA
1981	7906501	0.0195	0.00116	-3.57301	-1.04887	-0.97435	ATP1A2	ATPase Na+/K+ transporting subunit alpha 2	NA
1983	8132929	0.0195	0.00116	-3.57238	-1.05047	-0.50619	GBAS	glioblastoma amplified sequence	NA
1986	7939120	0.0196	0.00117	3.57129	-1.0532	0.527127	RCN1	reticulocalbin 1	NA
1989	8155673	0.0196	0.00117	-3.56923	-1.05841	-0.51523	PIP5K1B	phosphatidylinositol-4-phosphate 5-kinase type 1 beta	NA
2022	8047780	0.0202	0.00123	3.553065	-1.09914	0.695349	SNORA41	"small nucleolar RNA, H/ACA box 41"	NA
2026	8063394	0.0202	0.00123	3.551251	-1.1037	0.636995	PTPN1	"protein tyrosine phosphatase, non-receptor type 1"	NA
2035	7976496	0.0204	0.00125	3.546391	-1.11593	1.392925	SERPINA3	serpin family A member 3	NA
2036	8125734	0.0204	0.00125	3.545952	-1.11704	0.541293	DAXX	death domain associated protein	NA
2042	8152453	0.0207	0.00127	3.540378	-1.13106	0.540556	TRPS1	transcriptional repressor GATA binding 1	NA
2048	8115490	0.0208	0.00128	3.537882	-1.13733	1.284686	ADAM19	ADAM metallopeptidase domain 19	NA
2050	8173755	0.0208	0.00128	-3.53645	-1.14094	-0.55407	ITM2A	integral membrane protein 2A	NA
2052	7903753	0.0209	0.00129	-3.53496	-1.14468	-0.55148	ERVK11-1///GSTM2	endogenous retrovirus group K11 member 1///glutathione S-transferase mu 2 (muscle)	NA
2053	8180405	0.0209	0.00129	3.534209	-1.14656	0.782409	ARL4A	ADP ribosylation factor like GTPase 4A	NA
2060	8009502	0.021	0.0013	-3.53121	-1.15408	-0.707	KCNJ2	potassium voltage-gated channel subfamily J member 2	NA
2075	7924058	0.0212	0.00132	-3.52465	-1.17056	-0.78727	IRF6	interferon regulatory factor 6	NA
2076	8068202	0.0213	0.00133	3.52382	-1.17264	0.518729	EVA1C	eva-1 homolog C	NA
2078	8173238	0.0213	0.00133	3.523072	-1.17452	0.550013	ASB12	ankyrin repeat and SOCS box containing 12	NA
2088	8056766	0.0216	0.00135	-3.51642	-1.1912	-0.55981	SLC25A12	solute carrier family 25 member 12	NA
2091	7969166	0.0217	0.00136	-3.51333	-1.19895	-0.50081	KCNRG///TRIM13	potassium channel regulator///tripartite motif containing 13	NA
2093	8156848	0.0218	0.00137	3.512169	-1.20186	1.204173	NR4A3	nuclear receptor subfamily 4 group A member 3	NA
2095	7961083	0.0218	0.00137	3.511563	-1.20337	0.530709	CLEC2B	C-type lectin domain family 2 member B	NA
2105	7923578	0.022	0.00139	3.50601	-1.21728	0.675713	FMOD	fibromodulin	NA
2130	8131600	0.0223	0.00142	3.497622	-1.23827	0.578325	TSPAN13	tetraspanin 13	NA
2138	8085360	0.0223	0.00143	-3.49524	-1.24424	-0.70498	TIMP4	TIMP metallopeptidase inhibitor 4	NA
2141	8180200	0.0224	0.00144	-3.49352	-1.24853	-0.59545	ZNF493	zinc finger protein 493	NA
2143	7902808	0.0224	0.00144	3.493247	-1.24922	1.158049	LINC01140	long intergenic non-protein coding RNA 1140	NA
2145	8047784	0.0224	0.00144	3.49259	-1.25086	0.605516	ZDBF2	zinc finger DBF-type containing 2	NA
2146	8165658	0.0224	0.00144	-3.49254	-1.25098	-0.69303	MTND2P28	mitochondrially encoded NADH:ubiquinone oxidoreductase core subunit 2 pseudogene 28	NA
2148	8166500	0.0224	0.00144	-3.49225	-1.25172	-0.57426	ZFX	"zinc finger protein, X-linked"	NA
2151	8081219	0.0224	0.00145	3.491408	-1.25381	0.585295	ST3GAL6	"ST3 beta-galactoside alpha-2,3-sialyltransferase 6"	NA
2152	8004497	0.0225	0.00145	3.489849	-1.25771	0.622096	SENP3-EIF4A1///EIF4A1	SENP3-EIF4A1 readthrough (NMD candidate)///eukaryotic translation initiation factor 4A1	NA
2162	8023401	0.0227	0.00147	-3.4847	-1.27058	-0.5107	CCDC68	coiled-coil domain containing 68	NA
2166	8130674	0.0228	0.00148	3.48258	-1.27587	0.687602	PDE10A	phosphodiesterase 10A	NA
2176	8060503	0.0229	0.0015	3.478268	-1.28663	0.852522	SNORD57	"small nucleolar RNA, C/D box 57"	NA
2181	8040340	0.0229	0.0015	-3.47732	-1.28899	-0.5087	LPIN1	lipin 1	NA
2182	8180354	0.0229	0.0015	3.477167	-1.28938	0.607269	ENSA	endosulfine alpha	NA
2183	8121850	0.0229	0.0015	-3.47708	-1.2896	-1.13439	HEY2	hes related family bHLH transcription factor with YRPW motif 2	NA
2188	8058063	0.023	0.00151	-3.47546	-1.29364	-0.70952	RFTN2	raftlin family member 2	NA
2194	8139943	0.0232	0.00153	-3.47173	-1.30294	-0.65109	SPDYE7P	"speedy/RINGO cell cycle regulator family member E7, pseudogene"	NA
2199	7999834	0.0232	0.00153	-3.46981	-1.30772	-0.53969	ARL6IP1	ADP ribosylation factor like GTPase 6 interacting protein 1	NA
2202	8132503	0.0233	0.00154	3.467528	-1.31342	0.681418	STK17A	serine/threonine kinase 17a	NA
2203	8022612	0.0234	0.00155	-3.46653	-1.31591	-0.52646	ZNF521	zinc finger protein 521	NA
2204	8108420	0.0234	0.00155	3.466446	-1.31611	0.578298	SNORA74A	"small nucleolar RNA, H/ACA box 74A"	NA
2209	7939341	0.0235	0.00156	3.46452	-1.32091	0.716964	CD44	CD44 molecule (Indian blood group)	NA
2213	7934411	0.0235	0.00157	3.462322	-1.32639	0.784381	USP54	ubiquitin specific peptidase 54	NA
2219	7965873	0.0237	0.00158	3.459059	-1.33451	0.975317	IGF1	insulin like growth factor 1	NA
2236	7997332	0.024	0.00161	-3.45105	-1.35445	-0.78928	NUDT7	nudix hydrolase 7	NA
2239	7984405	0.024	0.00161	-3.45064	-1.35547	-0.52283	C15orf61	chromosome 15 open reading frame 61	NA
2252	8030364	0.0243	0.00164	3.444486	-1.37076	0.584366	SNORD34	"small nucleolar RNA, C/D box 34"	NA
2263	8157487	0.0244	0.00166	3.440096	-1.38167	0.802798	PAPPA	pappalysin 1	NA
2267	7929664	0.0245	0.00167	-3.43899	-1.38441	-0.51809	HOGA1	4-hydroxy-2-oxoglutarate aldolase 1	NA
2277	8072659	0.0249	0.0017	3.430537	-1.4054	0.507141	TOM1	target of myb1 membrane trafficking protein	NA
2283	8145227	0.025	0.00172	3.427708	-1.41241	0.532973	RHOBTB2	Rho related BTB domain containing 2	NA
2285	8039692	0.0251	0.00172	-3.42629	-1.41593	-0.73918	ZNF814	zinc finger protein 814	NA
2295	8174201	0.0254	0.00175	3.420123	-1.43121	0.910294	BEX1	brain expressed X-linked 1	NA
2296	8065280	0.0254	0.00175	3.420099	-1.43127	0.50558	RALGAPA2	Ral GTPase activating protein catalytic alpha subunit 2	NA
2299	8180353	0.0254	0.00175	3.419869	-1.43184	0.597873	ENSA	endosulfine alpha	NA
2308	8168470	0.0254	0.00176	-3.41887	-1.43433	-0.68498	COX7B	cytochrome c oxidase subunit 7B	NA
2313	8134030	0.0255	0.00177	3.415477	-1.44272	0.628604	STEAP1	six transmembrane epithelial antigen of the prostate 1	NA
2320	7953532	0.0257	0.00179	3.412076	-1.45114	0.613638	ENO2	enolase 2	NA
2324	8008885	0.0259	0.00181	-3.40866	-1.45959	-0.98517	MIR21	microRNA 21	NA
2340	7922406	0.0262	0.00184	3.402167	-1.47565	0.533037	SNORD79	"small nucleolar RNA, C/D box 79"	NA
2349	7927215	0.0264	0.00186	3.397458	-1.48728	0.566549	ALOX5	arachidonate 5-lipoxygenase	NA
2358	8025402	0.0265	0.00188	3.39385	-1.49619	0.799176	ANGPTL4	angiopoietin like 4	NA
2361	8098195	0.0266	0.00188	3.393222	-1.49774	0.545977	MSMO1	methylsterol monooxygenase 1	NA
2363	8069668	0.0267	0.0019	-3.39012	-1.5054	-0.65974	CYYR1	cysteine and tyrosine rich 1	NA
2369	8083594	0.0268	0.0019	3.388833	-1.50858	1.637538	PTX3	pentraxin 3	NA
2382	7921821	0.0269	0.00193	3.384503	-1.51926	0.827024	ADAMTS4	ADAM metallopeptidase with thrombospondin type 1 motif 4	NA
2388	7964665	0.0271	0.00194	-3.38154	-1.52657	-0.6064	DPY19L2	dpy-19 like 2	NA
2389	7946579	0.0271	0.00194	-3.381	-1.5279	-0.94119	LYVE1	lymphatic vessel endothelial hyaluronan receptor 1	NA
2394	8064375	0.0271	0.00195	3.380321	-1.52957	0.880806	SRXN1	sulfiredoxin 1	NA
2396	7906900	0.0273	0.00196	-3.3778	-1.53578	-0.5917	DDR2	discoidin domain receptor tyrosine kinase 2	NA
2400	7916343	0.0273	0.00197	3.376092	-1.53999	0.556647	YIPF1	Yip1 domain family member 1	NA
2402	7927964	0.0273	0.00197	3.375649	-1.54108	0.537544	SRGN	serglycin	NA
2412	8158446	0.0278	0.00202	3.367315	-1.5616	0.545115	NUP188	nucleoporin 188	NA
2415	7908966	0.0279	0.00202	3.366022	-1.56478	0.947355	LINC00260	long intergenic non-protein coding RNA 260	NA
2417	7922404	0.0279	0.00203	3.36521	-1.56677	0.999814	GAS5///SNORD80	"growth arrest specific 5 (non-protein coding)///small nucleolar RNA, C/D box 80"	NA
2420	8120067	0.028	0.00203	3.364229	-1.56919	0.51577	SLC25A27	solute carrier family 25 member 27	NA
2424	8127563	0.028	0.00204	3.363489	-1.57101	0.607387	COL12A1	collagen type XII alpha 1 chain	NA
2451	8110982	0.0288	0.00212	3.348066	-1.6089	0.506196	DAP	death associated protein	NA
2452	8037614	0.0288	0.00212	3.347989	-1.60908	0.693717	GPR4	G protein-coupled receptor 4	NA
2455	7932407	0.0289	0.00213	-3.34708	-1.61132	-0.51224	ST8SIA6	"ST8 alpha-N-acetyl-neuraminide alpha-2,8-sialyltransferase 6"	NA
2462	8084739	0.0292	0.00216	3.342114	-1.6235	1.015605	FLJ42393	uncharacterized LOC401105	NA
2467	7968307	0.0293	0.00217	-3.34023	-1.62812	-0.63018	MTUS2	microtubule associated tumor suppressor candidate 2	NA
2472	8055639	0.0293	0.00217	-3.339	-1.63112	-0.51551	ZEB2	zinc finger E-box binding homeobox 2	NA
2473	8164200	0.0293	0.00217	3.338902	-1.63137	0.643024	ANGPTL2	angiopoietin like 2	NA
2488	7908861	0.0295	0.00221	-3.33343	-1.64477	-0.74338	OCR1	ovarian cancer-related protein 1	NA
2490	8123744	0.0296	0.00221	-3.33285	-1.64619	-1.08665	F13A1	coagulation factor XIII A chain	NA
2506	8143127	0.0298	0.00224	-3.32741	-1.65953	-1.04239	FAM180A	family with sequence similarity 180 member A	NA
2508	8077993	0.0299	0.00225	3.32573	-1.66363	0.678798	TMEM43	transmembrane protein 43	NA
2517	7998643	0.03	0.00227	-3.32304	-1.67022	-0.51303	RPL3L	ribosomal protein L3 like	NA
2520	8151532	0.03	0.00227	-3.32239	-1.6718	-1.10714	FABP4	fatty acid binding protein 4	NA
2530	8144917	0.0303	0.00231	3.316907	-1.6852	0.624429	LPL	lipoprotein lipase	NA
2550	8085774	0.0309	0.00237	3.307032	-1.70931	0.735183	ZNF385D	zinc finger protein 385D	NA
2555	8135594	0.0311	0.00239	-3.30323	-1.71858	-0.54084	CAV1	caveolin 1	NA
2560	7922219	0.0312	0.0024	3.30187	-1.7219	0.741189	SELL	selectin L	NA
2562	7899502	0.0314	0.00242	3.299282	-1.72821	0.642227	RNU11	"RNA, U11 small nuclear"	NA
2568	8180349	0.0315	0.00243	3.296484	-1.73503	0.504323	TPM4	tropomyosin 4	NA
2578	7995787	0.032	0.00248	3.28925	-1.75265	0.969879	MT1M	metallothionein 1M	NA
2584	8053668	0.0322	0.0025	3.286924	-1.75831	0.655374	EIF2AK3	eukaryotic translation initiation factor 2 alpha kinase 3	NA
2587	8073890	0.0322	0.0025	3.285644	-1.76142	1.066825	GRAMD4	GRAM domain containing 4	NA
2588	8042356	0.0322	0.0025	3.285516	-1.76173	0.762171	MEIS1	Meis homeobox 1	NA
2594	8130556	0.0323	0.00252	3.283499	-1.76664	0.650682	SOD2	"superoxide dismutase 2, mitochondrial"	NA
2597	7926506	0.0324	0.00253	-3.28192	-1.77048	-0.7928	CACNB2	calcium voltage-gated channel auxiliary subunit beta 2	NA
2599	8124280	0.0325	0.00253	3.280896	-1.77297	0.718179	FAM65B	family with sequence similarity 65 member B	NA
2622	8035398	0.0331	0.00261	-3.27038	-1.79852	-0.78764	RAB3A	"RAB3A, member RAS oncogene family"	NA
2635	7914950	0.0335	0.00265	3.263876	-1.81429	0.712284	CSF3R	colony stimulating factor 3 receptor	NA
2644	7923034	0.0337	0.00268	-3.2597	-1.82443	-0.81812	B3GALT2	"beta-1,3-galactosyltransferase 2"	NA
2659	7960728	0.0341	0.00272	3.253775	-1.83877	0.55344	SCARNA12	small Cajal body-specific RNA 12	NA
2664	8094778	0.0343	0.00274	3.251005	-1.84548	1.026291	UCHL1	ubiquitin C-terminal hydrolase L1	NA
2665	8132070	0.0344	0.00275	3.249831	-1.84832	0.545069	GARS	glycyl-tRNA synthetase	NA
2683	8141016	0.0347	0.0028	3.243128	-1.86453	1.203814	TFPI2	tissue factor pathway inhibitor 2	NA
2687	8071147	0.0348	0.00281	-3.24199	-1.86729	-0.71724	TUBA8	tubulin alpha 8	NA
2699	8009929	0.0351	0.00284	-3.23727	-1.87868	-0.7697	SMIM5	small integral membrane protein 5	NA
2703	8095986	0.0351	0.00285	-3.23601	-1.88174	-0.76779	ANXA3	annexin A3	NA
2707	7996081	0.0352	0.00286	3.234545	-1.88527	0.566936	ADGRG1	adhesion G protein-coupled receptor G1	NA
2708	8056327	0.0352	0.00286	-3.23438	-1.88566	-0.51516	GRB14	growth factor receptor bound protein 14	NA
2710	8151423	0.0353	0.00287	3.233673	-1.88738	0.735727	JPH1	junctophilin 1	NA
2719	8151890	0.0356	0.0029	-3.22904	-1.89855	-0.53417	TP53INP1	tumor protein p53 inducible nuclear protein 1	NA
2721	8129924	0.0356	0.00291	-3.22847	-1.89994	-1.04795	TXLNB	taxilin beta	NA
2753	8055711	0.0365	0.00302	3.214497	-1.93361	1.238856	NEB	nebulin	NA
2758	7975482	0.0366	0.00303	-3.21279	-1.93773	-0.50792	RGS6	regulator of G-protein signaling 6	NA
2766	8029784	0.0367	0.00305	-3.21013	-1.94413	-0.77932	HIF3A	hypoxia inducible factor 3 alpha subunit	NA
2773	7990054	0.0369	0.00308	-3.20706	-1.95149	-0.50114	UACA	uveal autoantigen with coiled-coil domains and ankyrin repeats	NA
2779	8097056	0.037	0.00309	3.205174	-1.95604	0.688046	SNORA24	"small nucleolar RNA, H/ACA box 24"	NA
2780	7972899	0.037	0.00309	-3.20497	-1.95653	-0.85062	LOC101928841	collagen alpha-1(II) chain-like	NA
2813	8068671	0.0382	0.00323	3.188713	-1.99556	0.559468	BACE2	beta-site APP-cleaving enzyme 2	NA
2816	8001658	0.0382	0.00323	-3.18859	-1.99585	-0.58193	CFAP20	cilia and flagella associated protein 20	NA
2818	8150537	0.0383	0.00324	-3.18718	-1.99924	-0.54833	SLC20A2	solute carrier family 20 member 2	NA
2823	8081645	0.0384	0.00326	3.185343	-2.00364	1.163198	C3orf52	chromosome 3 open reading frame 52	NA
2831	7898057	0.0385	0.00327	3.183379	-2.00834	0.522419	PDPN	podoplanin	NA
2836	8106448	0.0386	0.00329	3.181821	-2.01208	0.694729	PDE8B	phosphodiesterase 8B	NA
2838	8086341	0.0386	0.00329	3.181406	-2.01307	1.097724	XIRP1	xin actin binding repeat containing 1	NA
2843	7915612	0.0388	0.00331	3.178939	-2.01898	0.714257	PTCH2	patched 2	NA
2850	7963786	0.0391	0.00335	3.174589	-2.02939	0.965999	ITGA5	integrin subunit alpha 5	NA
2853	7943218	0.0391	0.00335	3.174054	-2.03067	0.512329	PANX1	pannexin 1	NA
2861	7977270	0.0395	0.0034	-3.16903	-2.04267	-0.94852	LOC388022	uncharacterized LOC388022	NA
2867	7951479	0.0399	0.00343	3.165035	-2.05223	1.635635	SLN	sarcolipin	NA
2870	8163672	0.04	0.00344	3.163669	-2.0555	0.751117	PAPPA-AS1	PAPPA antisense RNA 1	NA
2878	8007537	0.0402	0.00348	-3.15991	-2.06447	-0.5457	CD300LG	CD300 molecule like family member g	NA
2880	8023259	0.0403	0.00348	3.159206	-2.06615	0.564436	SNORD58A	"small nucleolar RNA, C/D box 58A"	NA
2884	8069676	0.0403	0.00349	3.158957	-2.06674	0.627425	ADAMTS1	ADAM metallopeptidase with thrombospondin type 1 motif 1	NA
2890	8043981	0.0404	0.0035	3.157223	-2.07088	1.254728	IL1R2	interleukin 1 receptor type 2	NA
2903	7914075	0.0408	0.00355	3.151695	-2.08407	1.06674	FCN3	ficolin 3	NA
2907	7942596	0.0408	0.00356	3.150713	-2.08641	0.76292	SERPINH1	serpin family H member 1	NA
2916	7934916	0.0413	0.00361	3.145081	-2.09983	0.596506	CH25H	cholesterol 25-hydroxylase	NA
2917	7973101	0.0413	0.00362	-3.14445	-2.10134	-0.83163	RNASE6	ribonuclease A family member k6	NA
2926	7966668	0.0417	0.00366	-3.14006	-2.11177	-0.80515	TBX5	T-box 5	NA
2956	8088106	0.0425	0.00377	3.128568	-2.1391	0.520376	TKT	transketolase	NA
2984	8100971	0.0435	0.0039	3.115934	-2.16907	1.088008	PPBP	pro-platelet basic protein	NA
2986	8075728	0.0436	0.00391	3.114775	-2.17182	0.631588	MYH9	"myosin, heavy chain 9, non-muscle"	NA
2990	8125512	0.0436	0.00392	3.113861	-2.17399	0.691231	TAP1	"transporter 1, ATP binding cassette subfamily B member"	NA
2991	8178867	0.0436	0.00392	3.113861	-2.17399	0.691231	TAP1	"transporter 1, ATP binding cassette subfamily B member"	NA
2992	8180061	0.0436	0.00392	3.113861	-2.17399	0.691231	TAP1	"transporter 1, ATP binding cassette subfamily B member"	NA
2994	8180256	0.0436	0.00392	3.1138	-2.17413	0.551773	FAM60A	family with sequence similarity 60 member A	NA
2996	8160663	0.0436	0.00392	-3.11357	-2.17467	-0.65638	AQP7	aquaporin 7	NA
3000	8178115	0.0436	0.00393	3.112856	-2.17637	0.815962	CFB	complement factor B	NA
3001	7906995	0.0437	0.00394	3.111672	-2.17917	0.502516	UCK2	uridine-cytidine kinase 2	NA
3008	7908793	0.0439	0.00397	3.109239	-2.18493	0.597344	ELF3	E74 like ETS transcription factor 3	NA
3014	8174103	0.044	0.00398	3.107908	-2.18808	0.539887	GK3P///GK	glycerol kinase 3 pseudogene///glycerol kinase	NA
3015	7973826	0.044	0.00398	-3.10753	-2.18897	-0.52752	NUBPL	nucleotide binding protein like	NA
3019	8084206	0.0442	0.00401	3.104924	-2.19515	0.60658	B3GNT5	"UDP-GlcNAc:betaGal beta-1,3-N-acetylglucosaminyltransferase 5"	NA
3022	8076515	0.0442	0.00402	3.104399	-2.19639	0.593765	ARFGAP3	ADP ribosylation factor GTPase activating protein 3	NA
3029	8025828	0.0443	0.00403	3.102839	-2.20008	0.961162	LDLR	low density lipoprotein receptor	NA
3045	7924712	0.0447	0.00409	-3.09725	-2.21328	-0.53198	LIN9	lin-9 DREAM MuvB core complex component	NA
3055	7995825	0.0448	0.00411	3.095182	-2.21818	0.750616	MT1F	metallothionein 1F	NA
3060	7969794	0.0449	0.00412	-3.09411	-2.22071	-0.57016	LOC100132099	FRSS1829	NA
3065	8110971	0.045	0.00414	-3.09223	-2.22516	-0.64236	CMBL	carboxymethylenebutenolidase homolog	NA
3078	8170990	0.0453	0.00419	3.087884	-2.2354	0.515258	MIR664B///SNORA36A///DKC1	"microRNA 664b///small nucleolar RNA, H/ACA box 36A///dyskerin pseudouridine synthase 1"	NA
3084	8127987	0.0454	0.00421	3.086193	-2.23939	0.601444	SNORD50A	"small nucleolar RNA, C/D box 50A"	NA
3085	7970162	0.0454	0.00421	3.08609	-2.23964	0.512242	ATP11A	ATPase phospholipid transporting 11A	NA
3087	7998666	0.0455	0.00422	3.085493	-2.24104	0.887708	SNORA64///RPS2	"small nucleolar RNA, H/ACA box 64///ribosomal protein S2"	NA
3092	8004309	0.0456	0.00424	-3.0835	-2.24575	-0.66149	SLC2A4	solute carrier family 2 member 4	NA
3106	8122058	0.046	0.00429	3.078788	-2.25685	0.501899	ARG1	arginase 1	NA
3114	7952205	0.0461	0.00431	3.076642	-2.2619	0.731336	MCAM	melanoma cell adhesion molecule	NA
3131	8070665	0.0465	0.00437	3.071343	-2.27437	0.749629	LOC102724428///SIK1	serine/threonine-protein kinase SIK1///salt inducible kinase 1	NA
3142	8175177	0.047	0.00443	-3.06586	-2.28727	-0.83872	MBNL3	muscleblind like splicing regulator 3	NA
3148	8066258	0.0471	0.00445	3.064318	-2.29089	0.652353	SNORA71A	"small nucleolar RNA, H/ACA box 71A"	NA
3163	8176193	0.0476	0.00452	-3.05843	-2.30472	-0.58992	F8	coagulation factor VIII	NA
3176	8154178	0.0476	0.00454	-3.05622	-2.3099	-0.55702	JAK2	Janus kinase 2	NA
3184	7974851	0.0481	0.0046	3.051751	-2.32039	0.615348	HIF1A	hypoxia inducible factor 1 alpha subunit	NA
3188	8095535	0.0481	0.00461	-3.05104	-2.32206	-0.66448	ENAM	enamelin	NA
3210	8102877	0.0486	0.00469	-3.04422	-2.33804	-0.62393	CLGN	calmegin	NA
3242	7986293	0.0496	0.00483	3.032051	-2.3665	0.576661	MCTP2	multiple C2 and transmembrane domain containing 2	NA
3244	8132118	0.0496	0.00484	-3.03176	-2.36718	-0.73912	AQP1///AQP1	aquaporin 1 (Colton blood group)///aquaporin 1 (Colton blood group)	NA
3252	8009241	0.0498	0.00486	3.029674	-2.37205	0.528505	SNORD104	"small nucleolar RNA, C/D box 104"	NA
3257	8022045	0.0498	0.00487	-3.02897	-2.3737	-0.54624	MYOM1	myomesin 1	NA
3271	8151592	0.0501	0.00493	3.024682	-2.38371	0.653848	CA1	carbonic anhydrase 1	NA
3279	8136115	0.0504	0.00496	3.021777	-2.39049	0.730856	STRIP2	striatin interacting protein 2	NA
3284	8112980	0.0507	0.005	-3.01904	-2.39687	-0.75022	EDIL3	EGF like repeats and discoidin domains 3	NA
3293	8094240	0.0509	0.00503	-3.01625	-2.40336	-0.53408	CD38	CD38 molecule	NA
3297	7947828	0.051	0.00505	-3.01482	-2.40671	-0.50394	MYBPC3	"myosin binding protein C, cardiac"	NA
3303	7917779	0.0512	0.00508	3.012881	-2.41122	0.609406	GCLM	glutamate-cysteine ligase modifier subunit	NA
3312	8118409	0.0514	0.00511	3.010222	-2.41741	0.559156	C4B_2///C4B///C4A	"complement component 4B (Chido blood group), copy 2///complement component 4B (Chido blood group)///complement component 4A (Rodgers blood group)"	NA
3313	8118455	0.0514	0.00511	3.010222	-2.41741	0.559156	C4B_2///C4B///C4A	"complement component 4B (Chido blood group), copy 2///complement component 4B (Chido blood group)///complement component 4A (Rodgers blood group)"	NA
3314	8179399	0.0514	0.00511	3.010222	-2.41741	0.559156	C4B_2///C4B///C4A	"complement component 4B (Chido blood group), copy 2///complement component 4B (Chido blood group)///complement component 4A (Rodgers blood group)"	NA
3324	8118345	0.0517	0.00516	3.00644	-2.42621	0.758603	CFB	complement factor B	NA
3332	8137264	0.0518	0.00518	3.004789	-2.43005	0.804067	TMEM176A	transmembrane protein 176A	NA
3342	8046646	0.0522	0.00524	3.000652	-2.43966	0.573196	OSBPL6	oxysterol binding protein like 6	NA
3345	7901048	0.0522	0.00525	2.99984	-2.44155	0.503934	SNORD46	"small nucleolar RNA, C/D box 46"	NA
3368	7995838	0.0527	0.00533	2.993618	-2.456	0.795753	MT1X	metallothionein 1X	NA
3373	8086615	0.0528	0.00535	-2.99258	-2.45841	-0.62383	LRRC2	leucine rich repeat containing 2	NA
3377	7970569	0.053	0.00538	2.990141	-2.46407	0.78289	SACS	sacsin molecular chaperone	NA
3415	8056222	0.0544	0.00558	-2.97579	-2.4973	-0.57039	DPP4	dipeptidyl peptidase 4	NA
3417	8127841	0.0545	0.00559	2.975055	-2.49901	0.523765	PGM3	phosphoglucomutase 3	NA
3440	8167965	0.0551	0.00569	2.968128	-2.51502	0.66519	MSN	moesin	NA
3443	7909214	0.0551	0.0057	2.967303	-2.51692	0.852823	RASSF5	Ras association domain family member 5	NA
3447	8131844	0.0553	0.00572	-2.96571	-2.52061	-0.66943	GPNMB	glycoprotein nmb	NA
3465	7935930	0.0557	0.0058	-2.96061	-2.53236	-1.32593	KCNIP2	potassium voltage-gated channel interacting protein 2	NA
3501	8089402	0.0565	0.00595	-2.95061	-2.55542	-1.09387	GUCA1C	guanylate cyclase activator 1C	NA
3509	8025601	0.0569	0.00599	2.947421	-2.56276	0.844998	ICAM1	intercellular adhesion molecule 1	NA
3515	7929816	0.0571	0.00603	-2.94531	-2.56761	-0.73782	SCD	stearoyl-CoA desaturase	NA
3525	8090690	0.0572	0.00606	-2.94318	-2.57251	-0.66125	CPNE4	copine 4	NA
3527	8127145	0.0573	0.00607	2.942651	-2.57373	0.560177	ELOVL5	ELOVL fatty acid elongase 5	NA
3534	7977615	0.0576	0.00611	-2.93982	-2.58024	-0.67369	RNASE1	"ribonuclease A family member 1, pancreatic"	NA
3540	8100154	0.0576	0.00613	-2.93863	-2.58298	-1.28536	CORIN	"corin, serine peptidase"	NA
3546	8089478	0.0578	0.00615	2.936915	-2.58691	0.701905	GCSAM	germinal center associated signaling and motility	NA
3548	7929768	0.058	0.00618	-2.93537	-2.59046	-0.50318	CUTC	cutC copper transporter	NA
3551	7938834	0.0581	0.0062	2.934015	-2.59357	0.672376	NAV2	neuron navigator 2	NA
3554	8090577	0.0581	0.00621	2.933598	-2.59452	0.533361	MBD4	"methyl-CpG binding domain 4, DNA glycosylase"	NA
3585	8116835	0.0596	0.00641	-2.92055	-2.62444	-0.57239	GCNT2	"glucosaminyl (N-acetyl) transferase 2, I-branching enzyme (I blood group)"	NA
3588	8111892	0.0598	0.00645	-2.91827	-2.62966	-0.53503	OXCT1	3-oxoacid CoA-transferase 1	NA
3591	8089472	0.0599	0.00646	2.917695	-2.63097	0.501582	LOC100128035	VGSA5840	NA
3608	7928838	0.0602	0.00653	-2.91362	-2.64028	-0.63531	LDB3	LIM domain binding 3	NA
3610	8020141	0.0603	0.00653	-2.91318	-2.6413	-0.51336	APCDD1	APC down-regulated 1	NA
3626	8057377	0.0608	0.00662	-2.90808	-2.65294	-0.75294	CCDC141	coiled-coil domain containing 141	NA
3627	8135480	0.0608	0.00662	2.908056	-2.653	0.537721	DNAJB9	DnaJ heat shock protein family (Hsp40) member B9	NA
3629	7958147	0.0609	0.00664	2.906931	-2.65557	0.678861	TDG	thymine DNA glycosylase	NA
3637	8155630	0.0609	0.00666	-2.90571	-2.65836	-0.66915	LOC107984066///LOC100996643///LOC100133920///LOC286297///MTHFD1L	"monofunctional C1-tetrahydrofolate synthase, mitochondrial-like///monofunctional C1-tetrahydrofolate synthase, mitochondrial-like///methylenetetrahydrofolate dehydrogenase (NADP+ dependent) 1-like pseudogene///methylenetetrahydrofolate dehydrogenase (NADP+ dependent) 1-like pseudogene///methylenetetrahydrofolate dehydrogenase (NADP+ dependent) 1-like"	NA
3638	8161377	0.0609	0.00666	-2.90571	-2.65836	-0.66915	LOC107984066///LOC100996643///LOC100133920///LOC286297///MTHFD1L	"monofunctional C1-tetrahydrofolate synthase, mitochondrial-like///monofunctional C1-tetrahydrofolate synthase, mitochondrial-like///methylenetetrahydrofolate dehydrogenase (NADP+ dependent) 1-like pseudogene///methylenetetrahydrofolate dehydrogenase (NADP+ dependent) 1-like pseudogene///methylenetetrahydrofolate dehydrogenase (NADP+ dependent) 1-like"	NA
3672	8004043	0.0625	0.0069	-2.89145	-2.69088	-0.62085	ENO3	enolase 3	NA
3676	8111915	0.0626	0.00691	-2.89062	-2.69276	-0.54057	SEPP1	"selenoprotein P, plasma, 1"	NA
3681	8001531	0.0631	0.00697	2.887207	-2.70053	0.584754	MT1G	metallothionein 1G	NA
3723	7969288	0.0642	0.00719	2.875152	-2.72791	0.602766	OLFM4	olfactomedin 4	NA
3728	8062064	0.0643	0.0072	-2.87415	-2.73019	-0.61013	MYH7B	myosin heavy chain 7B	NA
3742	8156309	0.0647	0.00727	2.870561	-2.73833	0.684095	GADD45G	growth arrest and DNA damage inducible gamma	NA
3748	8078272	0.0652	0.00734	-2.86668	-2.74712	-0.55784	NR1D2	nuclear receptor subfamily 1 group D member 2	NA
3750	8096733	0.0653	0.00735	2.865996	-2.74867	0.503332	SGMS2	sphingomyelin synthase 2	NA
3785	8179351	0.0661	0.00751	2.857475	-2.76796	0.60031	CFB	complement factor B	NA
3792	8164215	0.0662	0.00754	2.855611	-2.77217	0.521202	SNORA65	"small nucleolar RNA, H/ACA box 65"	NA
3797	8097692	0.0664	0.00757	-2.8541	-2.7756	-0.63057	EDNRA	endothelin receptor type A	NA
3810	8114797	0.067	0.00767	2.849228	-2.78659	0.558392	SPRY4	sprouty RTK signaling antagonist 4	NA
3832	8104022	0.0676	0.00778	2.843311	-2.79994	0.778379	PDLIM3	PDZ and LIM domain 3	NA
3872	7904254	0.0687	0.00799	2.832771	-2.82368	0.532952	ATP1A1	ATPase Na+/K+ transporting subunit alpha 1	NA
3880	8038899	0.0687	0.00801	2.831462	-2.82663	0.70329	FPR1	formyl peptide receptor 1	NA
3941	7968789	0.0707	0.00837	-2.8139	-2.86606	-0.53416	RGCC	regulator of cell cycle	NA
3944	8014369	0.0708	0.00839	2.812947	-2.86819	0.631204	CCL3	C-C motif chemokine ligand 3	NA
3953	8156935	0.071	0.00843	-2.81114	-2.87224	-0.50241	ZNF189	zinc finger protein 189	NA
4005	8094870	0.073	0.00878	-2.7945	-2.90944	-0.83029	SHISA3	shisa family member 3	NA
4024	8089015	0.0738	0.00892	2.78797	-2.92402	0.586897	PROS1	protein S (alpha)	NA
4027	8008517	0.074	0.00895	2.786768	-2.9267	0.505952	NME1-NME2///NME1	NME1-NME2 readthrough///NME/NM23 nucleoside diphosphate kinase 1	NA
4034	8072678	0.0741	0.00898	2.785383	-2.92978	1.059242	HMOX1	heme oxygenase 1	NA
4036	7934997	0.0743	0.00901	2.784036	-2.93278	0.603957	PPP1R3C	protein phosphatase 1 regulatory subunit 3C	NA
4048	8148304	0.075	0.00911	2.779345	-2.94323	0.606432	TRIB1	tribbles pseudokinase 1	NA
4061	8089011	0.0752	0.00917	2.7768	-2.94889	0.606209	PROS1	protein S (alpha)	NA
4071	7906919	0.0754	0.00922	2.774696	-2.95357	0.686459	RGS4	regulator of G-protein signaling 4	NA
4105	7968232	0.0769	0.00948	2.76323	-2.97902	0.646072	SNORD102	"small nucleolar RNA, C/D box 102"	NA
4113	8153262	0.077	0.00951	2.762024	-2.98169	0.505261	SLC45A4	solute carrier family 45 member 4	NA
4131	8038809	0.0777	0.00964	2.756652	-2.99359	0.656317	NKG7	natural killer cell granule protein 7	NA
4134	8107798	0.078	0.00968	-2.75472	-2.99788	-0.60256	SLC27A6	solute carrier family 27 member 6	NA
4151	7923378	0.0784	0.00977	2.750982	-3.00614	0.567074	CSRP1	cysteine and glycine rich protein 1	NA
4158	8014755	0.0789	0.00986	2.747314	-3.01425	0.594113	SNORA21	"small nucleolar RNA, H/ACA box 21"	NA
4175	7981181	0.0798	0.01	2.741423	-3.02726	0.559726	SCARNA13///SNHG10	small Cajal body-specific RNA 13///small nucleolar RNA host gene 10	NA
4200	7923978	0.0807	0.0102	-2.73443	-3.04267	-0.68954	CD34	CD34 molecule	NA
4223	7943413	0.0819	0.0104	2.725896	-3.06147	0.651794	BIRC3	baculoviral IAP repeat containing 3	NA
4237	8096301	0.0828	0.0105	2.720231	-3.07392	1.572184	SPP1	secreted phosphoprotein 1	NA
4245	8029280	0.0831	0.0106	2.717964	-3.0789	0.592304	CD177	CD177 molecule	NA
4249	8116532	0.0833	0.0106	2.716243	-3.08267	0.519259	SNORD95	"small nucleolar RNA, C/D box 95"	NA
4300	7972902	0.0855	0.011	-2.70075	-3.11661	-0.74559	ADPRHL1	ADP-ribosylhydrolase like 1	NA
4301	8086752	0.0855	0.011	2.700713	-3.1167	0.725309	SNORD13P3	"small nucleolar RNA, C/D box 13 pseudogene 3"	NA
4309	8093053	0.0859	0.0111	-2.69814	-3.12233	-0.72456	TFRC	transferrin receptor	NA
4324	8145793	0.0863	0.0112	2.694645	-3.12996	0.667815	SNORD13	"small nucleolar RNA, C/D box 13"	NA
4342	8083136	0.0869	0.0113	2.689894	-3.14033	0.666559	ATP1B3	ATPase Na+/K+ transporting subunit beta 3	NA
4373	8152522	0.0881	0.0116	2.681481	-3.15866	0.704509	ENPP2	ectonucleotide pyrophosphatase/phosphodiesterase 2	NA
4386	8046062	0.0887	0.0117	-2.6776	-3.16711	-0.92139	XIRP2	xin actin binding repeat containing 2	NA
4389	8084704	0.0887	0.0117	2.677229	-3.16792	0.543647	EIF4A2	eukaryotic translation initiation factor 4A2	NA
4414	8037079	0.0898	0.0119	-2.66957	-3.18457	-0.78317	ATP1A3	ATPase Na+/K+ transporting subunit alpha 3	NA
4415	8126035	0.0898	0.0119	2.669492	-3.18473	0.969979	CPNE5	copine 5	NA
4431	7930162	0.0903	0.012	2.666115	-3.19206	0.522132	WBP1L	WW domain binding protein 1-like	NA
4433	8097373	0.0903	0.012	-2.66561	-3.19315	-0.54073	ABHD18	abhydrolase domain containing 18	NA
4443	8021199	0.0907	0.0121	2.663199	-3.19839	0.780822	MAPK4	mitogen-activated protein kinase 4	NA
4447	7918768	0.0907	0.0121	2.662636	-3.19961	0.511959	DENND2C	DENN domain containing 2C	NA
4467	7948630	0.0915	0.0123	2.657255	-3.21127	0.568998	FADS3	fatty acid desaturase 3	NA
4499	8116921	0.0929	0.0126	2.647743	-3.23184	0.586069	EDN1	endothelin 1	NA
4507	8008900	0.0934	0.0126	-2.64506	-3.23764	-0.59224	CA4	carbonic anhydrase 4	NA
4514	7919340	0.0937	0.0127	2.642688	-3.24275	0.669898	GJA5	gap junction protein alpha 5	NA
4596	8166730	0.0972	0.0134	-2.61997	-3.29164	-0.89077	CYBB	cytochrome b-245 beta chain	NA
4606	7928944	0.0976	0.0135	2.617625	-3.29667	0.509918	PAPSS2	3'-phosphoadenosine 5'-phosphosulfate synthase 2	NA
4608	8126303	0.0977	0.0135	2.616751	-3.29855	0.802872	TREM1	triggering receptor expressed on myeloid cells 1	NA
4623	7902977	0.0982	0.0136	2.613418	-3.30569	0.560747	KIAA1107	KIAA1107	NA
4662	7980152	0.0991	0.0139	2.606215	-3.32111	0.73129	LTBP2	latent transforming growth factor beta binding protein 2	NA
4674	8042503	0.0995	0.014	2.603159	-3.32765	0.518043	MXD1	MAX dimerization protein 1	NA
4694	7920271	0.101	0.0142	-2.59639	-3.34211	-0.59002	S100A4	S100 calcium binding protein A4	NA
4726	8014100	0.102	0.0144	-2.58935	-3.35711	-0.5061	C17orf75	chromosome 17 open reading frame 75	NA
4792	8010841	0.105	0.0152	-2.5684	-3.40163	-0.5242	FN3K	fructosamine 3 kinase	NA
4836	8149109	0.107	0.0155	2.558465	-3.42265	0.886722	DEFA4	defensin alpha 4	NA
5003	8161755	0.112	0.0168	-2.52497	-3.49316	-0.50235	ALDH1A1	aldehyde dehydrogenase 1 family member A1	NA
5014	7946781	0.112	0.0169	2.522619	-3.49808	0.610846	PLEKHA7	pleckstrin homology domain containing A7	NA
5055	8171449	0.114	0.0173	-2.51374	-3.51665	-0.50748	ACE2	angiotensin I converting enzyme 2	NA
5072	8171876	0.115	0.0174	2.509409	-3.5257	0.514897	METTL1	methyltransferase like 1	NA
5146	7922229	0.117	0.0181	2.493554	-3.55873	1.002464	SELE	selectin E	NA
5159	7903358	0.118	0.0182	2.490519	-3.56504	0.553741	VCAM1	vascular cell adhesion molecule 1	NA
5161	7958262	0.118	0.0183	-2.49018	-3.56575	-0.54873	TCP11L2	t-complex 11 like 2	NA
5201	8122807	0.119	0.0186	2.482086	-3.58253	0.658582	AKAP12	A-kinase anchoring protein 12	NA
5204	8084219	0.119	0.0186	-2.48143	-3.5839	-0.56254	KLHL24	kelch like family member 24	NA
5211	7952145	0.119	0.0187	2.479867	-3.58713	0.567232	HYOU1	hypoxia up-regulated 1	NA
5235	8142770	0.12	0.0189	-2.47534	-3.5965	-0.50567	MGC27345	uncharacterized protein MGC27345	NA
5263	8160879	0.121	0.0191	2.470869	-3.60575	1.101974	CCL19	C-C motif chemokine ligand 19	NA
5267	7905060	0.121	0.0191	2.469663	-3.60824	0.618209	FCGR1CP///FCGR1B///FCGR1A	"Fc fragment of IgG receptor Ic, pseudogene///Fc fragment of IgG receptor Ib///Fc fragment of IgG receptor Ia"	NA
5293	8143065	0.123	0.0195	2.462051	-3.62395	0.647503	C7orf49	chromosome 7 open reading frame 49	NA
5301	7942372	0.123	0.0195	-2.46104	-3.62604	-0.61273	FOLR2	folate receptor beta	NA
5306	7934979	0.123	0.0196	2.459931	-3.62831	0.531592	ANKRD1	ankyrin repeat domain 1	NA
5399	8149551	0.126	0.0204	-2.44149	-3.66621	-0.53915	PSD3	pleckstrin and Sec7 domain containing 3	NA
5473	8129637	0.129	0.0212	2.425255	-3.69941	0.82543	VNN2	vanin 2	NA
5576	7902861	0.134	0.0224	2.402475	-3.74575	0.552456	LRRC8B	leucine rich repeat containing 8 family member B	NA
5578	7988414	0.134	0.0224	-2.40222	-3.74626	-0.60422	GATM	glycine amidinotransferase	NA
5580	8122176	0.134	0.0224	2.401959	-3.7468	0.643166	TCF21	transcription factor 21	NA
5665	7948902	0.137	0.0232	2.385977	-3.77912	0.581065	SNHG1///SNORD29	"small nucleolar RNA host gene 1///small nucleolar RNA, C/D box 29"	NA
5680	8165277	0.137	0.0234	-2.38196	-3.78722	-0.58382	LCN6	lipocalin 6	NA
5684	8172204	0.137	0.0235	-2.38173	-3.7877	-0.51852	MAOB	monoamine oxidase B	NA
5689	7919133	0.138	0.0236	2.379971	-3.79123	0.633639	FCGR1CP///FCGR1B///FCGR1A	"Fc fragment of IgG receptor Ic, pseudogene///Fc fragment of IgG receptor Ib///Fc fragment of IgG receptor Ia"	NA
5790	8006594	0.143	0.0248	2.357493	-3.83637	1.578852	CCL18	C-C motif chemokine ligand 18	NA
5794	8160912	0.143	0.0248	-2.35705	-3.83726	-0.52469	C9orf131	chromosome 9 open reading frame 131	NA
5854	7946048	0.144	0.0253	2.347929	-3.85549	1.015868	HBG2///HBG1	hemoglobin subunit gamma 2///hemoglobin subunit gamma 1	NA
5855	7946054	0.144	0.0253	2.347929	-3.85549	1.015868	HBG2///HBG1	hemoglobin subunit gamma 2///hemoglobin subunit gamma 1	NA
5858	7950425	0.144	0.0254	2.347178	-3.85699	0.941675	CHRDL2	chordin like 2	NA
5895	8049532	0.147	0.026	-2.33737	-3.87654	-0.50044	LRRFIP1	LRR binding FLII interacting protein 1	NA
5937	7984257	0.148	0.0264	2.329293	-3.89258	0.526444	RNU5A-1	"RNA, U5A small nuclear 1"	NA
5942	8175217	0.148	0.0265	2.328631	-3.8939	0.636657	GPC4	glypican 4	NA
5946	7916506	0.149	0.0265	-2.32774	-3.89566	-0.82129	C1orf168	chromosome 1 open reading frame 168	NA
5953	8152617	0.149	0.0266	-2.3266	-3.89793	-0.66431	HAS2	hyaluronan synthase 2	NA
5985	7921690	0.15	0.0269	-2.32161	-3.90781	-0.79697	ITLN1	intelectin 1	NA
5995	8076415	0.15	0.027	-2.31935	-3.91229	-0.50103	SNORD13P1	"small nucleolar RNA, C/D box 13 pseudogene 1"	NA
6002	7898805	0.15	0.0271	-2.31843	-3.91411	-0.57175	C1QB	complement C1q B chain	NA
6023	8053713	0.151	0.0273	-2.31538	-3.92014	-0.69403	IGKC	immunoglobulin kappa constant	NA
6040	8114287	0.152	0.0276	2.310932	-3.92893	0.565294	SPOCK1	"sparc/osteonectin, cwcv and kazal-like domains proteoglycan (testican) 1"	NA
6169	8115397	0.157	0.0291	-2.28631	-3.97734	-0.59377	FAXDC2	fatty acid hydroxylase domain containing 2	NA
6171	8152133	0.157	0.0292	2.285867	-3.97821	0.517749	RRM2B	ribonucleotide reductase regulatory TP53 inducible subunit M2B	NA
6190	8101701	0.158	0.0293	-2.28315	-3.98353	-0.70745	PPM1K///PPM1K	"protein phosphatase, Mg2+/Mn2+ dependent 1K///protein phosphatase, Mg2+/Mn2+ dependent 1K"	NA
6205	7937749	0.158	0.0295	-2.2803	-3.98912	-0.5249	TNNT3	"troponin T3, fast skeletal type"	NA
6238	8045688	0.16	0.0299	2.274751	-3.99995	0.738735	TNFAIP6	TNF alpha induced protein 6	NA
6293	8114468	0.162	0.0305	2.264949	-4.01906	0.548696	SNORD63	"small nucleolar RNA, C/D box 63"	NA
6327	8101957	0.163	0.031	-2.25784	-4.03287	-0.50893	EMCN	endomucin	NA
6341	8177222	0.164	0.0312	2.255526	-4.03737	0.54841	CD24	CD24 molecule	NA
6392	8034837	0.166	0.032	2.244684	-4.05837	0.576348	DNAJB1	DnaJ heat shock protein family (Hsp40) member B1	NA
6534	8039937	0.171	0.0336	-2.22267	-4.10078	-0.54437	CPTP	ceramide-1-phosphate transfer protein	NA
6537	8095680	0.171	0.0337	2.221404	-4.10322	0.748227	CXCL8	C-X-C motif chemokine ligand 8	NA
6602	8081590	0.174	0.0344	2.211161	-4.12285	0.553107	PHLDB2	pleckstrin homology like domain family B member 2	NA
6701	7983051	0.177	0.0356	-2.19584	-4.15208	-0.7685	LOC105370792	uncharacterized LOC105370792	NA
6716	8042942	0.177	0.0358	2.193306	-4.1569	0.838087	HK2	hexokinase 2	NA
6727	8098103	0.179	0.0361	2.189705	-4.16375	0.580625	FNIP2	folliculin interacting protein 2	NA
6857	8007323	0.184	0.0379	2.167202	-4.20633	0.501322	CNTNAP1	contactin associated protein 1	NA
7012	8168873	0.19	0.04	2.141927	-4.25377	0.594029	ARMCX6	"armadillo repeat containing, X-linked 6"	NA
7229	8100758	0.198	0.043	2.108966	-4.31503	1.26401	UGT2B11///UGT2B17///UGT2B15///UGT2B10///UGT2B7	UDP glucuronosyltransferase family 2 member B11///UDP glucuronosyltransferase family 2 member B17///UDP glucuronosyltransferase family 2 member B15///UDP glucuronosyltransferase family 2 member B10///UDP glucuronosyltransferase family 2 member B7	NA
7275	8173287	0.2	0.0438	-2.10057	-4.33053	-0.68367	VSIG4	V-set and immunoglobulin domain containing 4	NA
7279	7907271	0.201	0.0439	-2.09936	-4.33274	-0.61355	FMO2	flavin containing monooxygenase 2	NA
7555	7968236	0.213	0.0482	2.055331	-4.41318	0.694833	RASL11A	RAS like family 11 member A	NA
7582	7905047	0.214	0.0487	2.050344	-4.42221	0.598289	FCGR1CP///FCGR1B///FCGR1A	"Fc fragment of IgG receptor Ic, pseudogene///Fc fragment of IgG receptor Ib///Fc fragment of IgG receptor Ia"	NA
7612	7920472	0.216	0.0493	2.044726	-4.43236	0.536472	TPM3///ROS1	"tropomyosin 3///ROS proto-oncogene 1, receptor tyrosine kinase"	NA
